# Supplementary material for: The NR4A2/VGF pathway fuels inflammation-induced neurodegeneration via promoting neuronal glycolysis
Source: J Clin Invest. 2024 Jun 18;134(16):e177692. doi: 10.1172/JCI177692 (PMC11324305; doi:10.1172/JCI177692)
Supplement: Supplemental table 1 [file jci-134-177692-s024.xlsx]

## Sheet: Sheet 1
SRR	fastq_link	sample_title
SRR3609518	ftp.sra.ebi.ac.uk/vol1/fastq/SRR360/008/SRR3609518/SRR3609518.fastq.gz	Negative allosteric modulation of mGluR5 partially corrects pathophysiology in a mouse model of Rett Syndrome
SRR3609520	ftp.sra.ebi.ac.uk/vol1/fastq/SRR360/000/SRR3609520/SRR3609520.fastq.gz	Negative allosteric modulation of mGluR5 partially corrects pathophysiology in a mouse model of Rett Syndrome
SRR3609522	ftp.sra.ebi.ac.uk/vol1/fastq/SRR360/002/SRR3609522/SRR3609522.fastq.gz	Negative allosteric modulation of mGluR5 partially corrects pathophysiology in a mouse model of Rett Syndrome
SRR3609523	ftp.sra.ebi.ac.uk/vol1/fastq/SRR360/003/SRR3609523/SRR3609523.fastq.gz	Negative allosteric modulation of mGluR5 partially corrects pathophysiology in a mouse model of Rett Syndrome
SRR3609524	ftp.sra.ebi.ac.uk/vol1/fastq/SRR360/004/SRR3609524/SRR3609524.fastq.gz	Negative allosteric modulation of mGluR5 partially corrects pathophysiology in a mouse model of Rett Syndrome
SRR3609525	ftp.sra.ebi.ac.uk/vol1/fastq/SRR360/005/SRR3609525/SRR3609525.fastq.gz	Negative allosteric modulation of mGluR5 partially corrects pathophysiology in a mouse model of Rett Syndrome
SRR3609526	ftp.sra.ebi.ac.uk/vol1/fastq/SRR360/006/SRR3609526/SRR3609526.fastq.gz	Negative allosteric modulation of mGluR5 partially corrects pathophysiology in a mouse model of Rett Syndrome
SRR3609527	ftp.sra.ebi.ac.uk/vol1/fastq/SRR360/007/SRR3609527/SRR3609527.fastq.gz	Negative allosteric modulation of mGluR5 partially corrects pathophysiology in a mouse model of Rett Syndrome
SRR3609528	ftp.sra.ebi.ac.uk/vol1/fastq/SRR360/008/SRR3609528/SRR3609528.fastq.gz	Negative allosteric modulation of mGluR5 partially corrects pathophysiology in a mouse model of Rett Syndrome
SRR3609532	ftp.sra.ebi.ac.uk/vol1/fastq/SRR360/002/SRR3609532/SRR3609532.fastq.gz	Negative allosteric modulation of mGluR5 partially corrects pathophysiology in a mouse model of Rett Syndrome
SRR3212804	ftp.sra.ebi.ac.uk/vol1/fastq/SRR321/004/SRR3212804/SRR3212804_1.fastq.gz	Extensive cryptic splicing upon loss of RBM17 and TDP43 in neurodegeneration models
SRR3212805	ftp.sra.ebi.ac.uk/vol1/fastq/SRR321/005/SRR3212805/SRR3212805_1.fastq.gz	Extensive cryptic splicing upon loss of RBM17 and TDP43 in neurodegeneration models
SRR3212806	ftp.sra.ebi.ac.uk/vol1/fastq/SRR321/006/SRR3212806/SRR3212806_1.fastq.gz	Extensive cryptic splicing upon loss of RBM17 and TDP43 in neurodegeneration models
SRR3212807	ftp.sra.ebi.ac.uk/vol1/fastq/SRR321/007/SRR3212807/SRR3212807_1.fastq.gz	Extensive cryptic splicing upon loss of RBM17 and TDP43 in neurodegeneration models
SRR3212808	ftp.sra.ebi.ac.uk/vol1/fastq/SRR321/008/SRR3212808/SRR3212808_1.fastq.gz	Extensive cryptic splicing upon loss of RBM17 and TDP43 in neurodegeneration models
SRR3212809	ftp.sra.ebi.ac.uk/vol1/fastq/SRR321/009/SRR3212809/SRR3212809_1.fastq.gz	Extensive cryptic splicing upon loss of RBM17 and TDP43 in neurodegeneration models
SRR3212810	ftp.sra.ebi.ac.uk/vol1/fastq/SRR321/000/SRR3212810/SRR3212810_1.fastq.gz	Extensive cryptic splicing upon loss of RBM17 and TDP43 in neurodegeneration models
SRR3212811	ftp.sra.ebi.ac.uk/vol1/fastq/SRR321/001/SRR3212811/SRR3212811_1.fastq.gz	Extensive cryptic splicing upon loss of RBM17 and TDP43 in neurodegeneration models
SRR3212812	ftp.sra.ebi.ac.uk/vol1/fastq/SRR321/002/SRR3212812/SRR3212812_1.fastq.gz	Extensive cryptic splicing upon loss of RBM17 and TDP43 in neurodegeneration models
SRR3212813	ftp.sra.ebi.ac.uk/vol1/fastq/SRR321/003/SRR3212813/SRR3212813_1.fastq.gz	Extensive cryptic splicing upon loss of RBM17 and TDP43 in neurodegeneration models
SRR3212814	ftp.sra.ebi.ac.uk/vol1/fastq/SRR321/004/SRR3212814/SRR3212814_1.fastq.gz	Extensive cryptic splicing upon loss of RBM17 and TDP43 in neurodegeneration models
SRR3212815	ftp.sra.ebi.ac.uk/vol1/fastq/SRR321/005/SRR3212815/SRR3212815_1.fastq.gz	Extensive cryptic splicing upon loss of RBM17 and TDP43 in neurodegeneration models
SRR3212816	ftp.sra.ebi.ac.uk/vol1/fastq/SRR321/006/SRR3212816/SRR3212816_1.fastq.gz	Extensive cryptic splicing upon loss of RBM17 and TDP43 in neurodegeneration models
SRR3212817	ftp.sra.ebi.ac.uk/vol1/fastq/SRR321/007/SRR3212817/SRR3212817_1.fastq.gz	Extensive cryptic splicing upon loss of RBM17 and TDP43 in neurodegeneration models
SRR3212818	ftp.sra.ebi.ac.uk/vol1/fastq/SRR321/008/SRR3212818/SRR3212818_1.fastq.gz	Extensive cryptic splicing upon loss of RBM17 and TDP43 in neurodegeneration models
SRR3212819	ftp.sra.ebi.ac.uk/vol1/fastq/SRR321/009/SRR3212819/SRR3212819_1.fastq.gz	Extensive cryptic splicing upon loss of RBM17 and TDP43 in neurodegeneration models
SRR3212820	ftp.sra.ebi.ac.uk/vol1/fastq/SRR321/000/SRR3212820/SRR3212820_1.fastq.gz	Extensive cryptic splicing upon loss of RBM17 and TDP43 in neurodegeneration models
SRR3212821	ftp.sra.ebi.ac.uk/vol1/fastq/SRR321/001/SRR3212821/SRR3212821_1.fastq.gz	Extensive cryptic splicing upon loss of RBM17 and TDP43 in neurodegeneration models
SRR3212822	ftp.sra.ebi.ac.uk/vol1/fastq/SRR321/002/SRR3212822/SRR3212822_1.fastq.gz	Extensive cryptic splicing upon loss of RBM17 and TDP43 in neurodegeneration models
SRR3212823	ftp.sra.ebi.ac.uk/vol1/fastq/SRR321/003/SRR3212823/SRR3212823_1.fastq.gz	Extensive cryptic splicing upon loss of RBM17 and TDP43 in neurodegeneration models
SRR3212824	ftp.sra.ebi.ac.uk/vol1/fastq/SRR321/004/SRR3212824/SRR3212824_1.fastq.gz	Extensive cryptic splicing upon loss of RBM17 and TDP43 in neurodegeneration models
SRR3212825	ftp.sra.ebi.ac.uk/vol1/fastq/SRR321/005/SRR3212825/SRR3212825_1.fastq.gz	Extensive cryptic splicing upon loss of RBM17 and TDP43 in neurodegeneration models
SRR3212826	ftp.sra.ebi.ac.uk/vol1/fastq/SRR321/006/SRR3212826/SRR3212826_1.fastq.gz	Extensive cryptic splicing upon loss of RBM17 and TDP43 in neurodegeneration models
SRR3212827	ftp.sra.ebi.ac.uk/vol1/fastq/SRR321/007/SRR3212827/SRR3212827_1.fastq.gz	Extensive cryptic splicing upon loss of RBM17 and TDP43 in neurodegeneration models
SRR3212828	ftp.sra.ebi.ac.uk/vol1/fastq/SRR321/008/SRR3212828/SRR3212828_1.fastq.gz	Extensive cryptic splicing upon loss of RBM17 and TDP43 in neurodegeneration models
SRR3212829	ftp.sra.ebi.ac.uk/vol1/fastq/SRR321/009/SRR3212829/SRR3212829_1.fastq.gz	Extensive cryptic splicing upon loss of RBM17 and TDP43 in neurodegeneration models
SRR3212830	ftp.sra.ebi.ac.uk/vol1/fastq/SRR321/000/SRR3212830/SRR3212830_1.fastq.gz	Extensive cryptic splicing upon loss of RBM17 and TDP43 in neurodegeneration models
SRR3212831	ftp.sra.ebi.ac.uk/vol1/fastq/SRR321/001/SRR3212831/SRR3212831_1.fastq.gz	Extensive cryptic splicing upon loss of RBM17 and TDP43 in neurodegeneration models
SRR3212832	ftp.sra.ebi.ac.uk/vol1/fastq/SRR321/002/SRR3212832/SRR3212832_1.fastq.gz	Extensive cryptic splicing upon loss of RBM17 and TDP43 in neurodegeneration models
SRR3212833	ftp.sra.ebi.ac.uk/vol1/fastq/SRR321/003/SRR3212833/SRR3212833_1.fastq.gz	Extensive cryptic splicing upon loss of RBM17 and TDP43 in neurodegeneration models
SRR3212834	ftp.sra.ebi.ac.uk/vol1/fastq/SRR321/004/SRR3212834/SRR3212834_1.fastq.gz	Extensive cryptic splicing upon loss of RBM17 and TDP43 in neurodegeneration models
SRR3212835	ftp.sra.ebi.ac.uk/vol1/fastq/SRR321/005/SRR3212835/SRR3212835_1.fastq.gz	Extensive cryptic splicing upon loss of RBM17 and TDP43 in neurodegeneration models
SRR3212836	ftp.sra.ebi.ac.uk/vol1/fastq/SRR321/006/SRR3212836/SRR3212836_1.fastq.gz	Extensive cryptic splicing upon loss of RBM17 and TDP43 in neurodegeneration models
SRR3212837	ftp.sra.ebi.ac.uk/vol1/fastq/SRR321/007/SRR3212837/SRR3212837_1.fastq.gz	Extensive cryptic splicing upon loss of RBM17 and TDP43 in neurodegeneration models
SRR3212838	ftp.sra.ebi.ac.uk/vol1/fastq/SRR321/008/SRR3212838/SRR3212838_1.fastq.gz	Extensive cryptic splicing upon loss of RBM17 and TDP43 in neurodegeneration models
SRR3212839	ftp.sra.ebi.ac.uk/vol1/fastq/SRR321/009/SRR3212839/SRR3212839_1.fastq.gz	Extensive cryptic splicing upon loss of RBM17 and TDP43 in neurodegeneration models
SRR2927604	ftp.sra.ebi.ac.uk/vol1/fastq/SRR292/004/SRR2927604/SRR2927604.fastq.gz	Translational profiling identifies a cascade of damage initiated in motor neurons and spreading to glia in mutant SOD1-mediated ALS
SRR2927605	ftp.sra.ebi.ac.uk/vol1/fastq/SRR292/005/SRR2927605/SRR2927605.fastq.gz	Translational profiling identifies a cascade of damage initiated in motor neurons and spreading to glia in mutant SOD1-mediated ALS
SRR2927606	ftp.sra.ebi.ac.uk/vol1/fastq/SRR292/006/SRR2927606/SRR2927606.fastq.gz	Translational profiling identifies a cascade of damage initiated in motor neurons and spreading to glia in mutant SOD1-mediated ALS
SRR2927607	ftp.sra.ebi.ac.uk/vol1/fastq/SRR292/007/SRR2927607/SRR2927607.fastq.gz	Translational profiling identifies a cascade of damage initiated in motor neurons and spreading to glia in mutant SOD1-mediated ALS
SRR2927608	ftp.sra.ebi.ac.uk/vol1/fastq/SRR292/008/SRR2927608/SRR2927608.fastq.gz	Translational profiling identifies a cascade of damage initiated in motor neurons and spreading to glia in mutant SOD1-mediated ALS
SRR2927609	ftp.sra.ebi.ac.uk/vol1/fastq/SRR292/009/SRR2927609/SRR2927609.fastq.gz	Translational profiling identifies a cascade of damage initiated in motor neurons and spreading to glia in mutant SOD1-mediated ALS
SRR2927610	ftp.sra.ebi.ac.uk/vol1/fastq/SRR292/000/SRR2927610/SRR2927610.fastq.gz	Translational profiling identifies a cascade of damage initiated in motor neurons and spreading to glia in mutant SOD1-mediated ALS
SRR2927611	ftp.sra.ebi.ac.uk/vol1/fastq/SRR292/001/SRR2927611/SRR2927611.fastq.gz	Translational profiling identifies a cascade of damage initiated in motor neurons and spreading to glia in mutant SOD1-mediated ALS
SRR3583330	ftp.sra.ebi.ac.uk/vol1/fastq/SRR358/000/SRR3583330/SRR3583330.fastq.gz	RNA-sequencing in WT and Fmr1-/- (KO) neurons treated with Jq1 and THZ
SRR3583331	ftp.sra.ebi.ac.uk/vol1/fastq/SRR358/001/SRR3583331/SRR3583331.fastq.gz	RNA-sequencing in WT and Fmr1-/- (KO) neurons treated with Jq1 and THZ
SRR3583332	ftp.sra.ebi.ac.uk/vol1/fastq/SRR358/002/SRR3583332/SRR3583332.fastq.gz	RNA-sequencing in WT and Fmr1-/- (KO) neurons treated with Jq1 and THZ
SRR3583333	ftp.sra.ebi.ac.uk/vol1/fastq/SRR358/003/SRR3583333/SRR3583333.fastq.gz	RNA-sequencing in WT and Fmr1-/- (KO) neurons treated with Jq1 and THZ
SRR3583334	ftp.sra.ebi.ac.uk/vol1/fastq/SRR358/004/SRR3583334/SRR3583334.fastq.gz	RNA-sequencing in WT and Fmr1-/- (KO) neurons treated with Jq1 and THZ
SRR3583335	ftp.sra.ebi.ac.uk/vol1/fastq/SRR358/005/SRR3583335/SRR3583335.fastq.gz	RNA-sequencing in WT and Fmr1-/- (KO) neurons treated with Jq1 and THZ
SRR6726022	ftp.sra.ebi.ac.uk/vol1/fastq/SRR672/002/SRR6726022/SRR6726022.fastq.gz	Neurons under T cell attack orchestrate phagocyte-mediated synaptic stripping
SRR6726023	ftp.sra.ebi.ac.uk/vol1/fastq/SRR672/003/SRR6726023/SRR6726023.fastq.gz	Neurons under T cell attack orchestrate phagocyte-mediated synaptic stripping
SRR6726024	ftp.sra.ebi.ac.uk/vol1/fastq/SRR672/004/SRR6726024/SRR6726024.fastq.gz	Neurons under T cell attack orchestrate phagocyte-mediated synaptic stripping
SRR6726025	ftp.sra.ebi.ac.uk/vol1/fastq/SRR672/005/SRR6726025/SRR6726025.fastq.gz	Neurons under T cell attack orchestrate phagocyte-mediated synaptic stripping
SRR6726026	ftp.sra.ebi.ac.uk/vol1/fastq/SRR672/006/SRR6726026/SRR6726026.fastq.gz	Neurons under T cell attack orchestrate phagocyte-mediated synaptic stripping
SRR6726027	ftp.sra.ebi.ac.uk/vol1/fastq/SRR672/007/SRR6726027/SRR6726027.fastq.gz	Neurons under T cell attack orchestrate phagocyte-mediated synaptic stripping
SRR6726028	ftp.sra.ebi.ac.uk/vol1/fastq/SRR672/008/SRR6726028/SRR6726028.fastq.gz	Neurons under T cell attack orchestrate phagocyte-mediated synaptic stripping
SRR6726029	ftp.sra.ebi.ac.uk/vol1/fastq/SRR672/009/SRR6726029/SRR6726029.fastq.gz	Neurons under T cell attack orchestrate phagocyte-mediated synaptic stripping
SRR6726030	ftp.sra.ebi.ac.uk/vol1/fastq/SRR672/000/SRR6726030/SRR6726030.fastq.gz	Neurons under T cell attack orchestrate phagocyte-mediated synaptic stripping
SRR6726031	ftp.sra.ebi.ac.uk/vol1/fastq/SRR672/001/SRR6726031/SRR6726031.fastq.gz	Neurons under T cell attack orchestrate phagocyte-mediated synaptic stripping
SRR6726032	ftp.sra.ebi.ac.uk/vol1/fastq/SRR672/002/SRR6726032/SRR6726032.fastq.gz	Neurons under T cell attack orchestrate phagocyte-mediated synaptic stripping
SRR6726033	ftp.sra.ebi.ac.uk/vol1/fastq/SRR672/003/SRR6726033/SRR6726033.fastq.gz	Neurons under T cell attack orchestrate phagocyte-mediated synaptic stripping
SRR6726034	ftp.sra.ebi.ac.uk/vol1/fastq/SRR672/004/SRR6726034/SRR6726034.fastq.gz	Neurons under T cell attack orchestrate phagocyte-mediated synaptic stripping
SRR6726035	ftp.sra.ebi.ac.uk/vol1/fastq/SRR672/005/SRR6726035/SRR6726035.fastq.gz	Neurons under T cell attack orchestrate phagocyte-mediated synaptic stripping
SRR6726036	ftp.sra.ebi.ac.uk/vol1/fastq/SRR672/006/SRR6726036/SRR6726036.fastq.gz	Neurons under T cell attack orchestrate phagocyte-mediated synaptic stripping
SRR6726037	ftp.sra.ebi.ac.uk/vol1/fastq/SRR672/007/SRR6726037/SRR6726037.fastq.gz	Neurons under T cell attack orchestrate phagocyte-mediated synaptic stripping
SRR2961933	ftp.sra.ebi.ac.uk/vol1/fastq/SRR296/003/SRR2961933/SRR2961933.fastq.gz	Sorted cells_PS2APP brains_7/13mo
SRR2961937	ftp.sra.ebi.ac.uk/vol1/fastq/SRR296/007/SRR2961937/SRR2961937.fastq.gz	Sorted cells_PS2APP brains_7/13mo
SRR2961941	ftp.sra.ebi.ac.uk/vol1/fastq/SRR296/001/SRR2961941/SRR2961941.fastq.gz	Sorted cells_PS2APP brains_7/13mo
SRR2961943	ftp.sra.ebi.ac.uk/vol1/fastq/SRR296/003/SRR2961943/SRR2961943.fastq.gz	Sorted cells_PS2APP brains_7/13mo
SRR2961944	ftp.sra.ebi.ac.uk/vol1/fastq/SRR296/004/SRR2961944/SRR2961944.fastq.gz	Sorted cells_PS2APP brains_7/13mo
SRR2961949	ftp.sra.ebi.ac.uk/vol1/fastq/SRR296/009/SRR2961949/SRR2961949.fastq.gz	Sorted cells_PS2APP brains_7/13mo
SRR2961954	ftp.sra.ebi.ac.uk/vol1/fastq/SRR296/004/SRR2961954/SRR2961954.fastq.gz	Sorted cells_PS2APP brains_7/13mo
SRR2961956	ftp.sra.ebi.ac.uk/vol1/fastq/SRR296/006/SRR2961956/SRR2961956.fastq.gz	Sorted cells_PS2APP brains_7/13mo
SRR2961960	ftp.sra.ebi.ac.uk/vol1/fastq/SRR296/000/SRR2961960/SRR2961960.fastq.gz	Sorted cells_PS2APP brains_7/13mo
SRR2961962	ftp.sra.ebi.ac.uk/vol1/fastq/SRR296/002/SRR2961962/SRR2961962.fastq.gz	Sorted cells_PS2APP brains_7/13mo
SRR2961964	ftp.sra.ebi.ac.uk/vol1/fastq/SRR296/004/SRR2961964/SRR2961964.fastq.gz	Sorted cells_PS2APP brains_7/13mo
SRR2961966	ftp.sra.ebi.ac.uk/vol1/fastq/SRR296/006/SRR2961966/SRR2961966.fastq.gz	Sorted cells_PS2APP brains_7/13mo
SRR2961969	ftp.sra.ebi.ac.uk/vol1/fastq/SRR296/009/SRR2961969/SRR2961969.fastq.gz	Sorted cells_PS2APP brains_7/13mo
SRR2961972	ftp.sra.ebi.ac.uk/vol1/fastq/SRR296/002/SRR2961972/SRR2961972.fastq.gz	Sorted cells_PS2APP brains_7/13mo
SRR2961974	ftp.sra.ebi.ac.uk/vol1/fastq/SRR296/004/SRR2961974/SRR2961974.fastq.gz	Sorted cells_PS2APP brains_7/13mo
SRR2961980	ftp.sra.ebi.ac.uk/vol1/fastq/SRR296/000/SRR2961980/SRR2961980.fastq.gz	Sorted cells_PS2APP brains_7/13mo
SRR2961983	ftp.sra.ebi.ac.uk/vol1/fastq/SRR296/003/SRR2961983/SRR2961983.fastq.gz	Sorted cells_PS2APP brains_7/13mo
SRR2961984	ftp.sra.ebi.ac.uk/vol1/fastq/SRR296/004/SRR2961984/SRR2961984.fastq.gz	Sorted cells_PS2APP brains_7/13mo
SRR2961988	ftp.sra.ebi.ac.uk/vol1/fastq/SRR296/008/SRR2961988/SRR2961988.fastq.gz	Sorted cells_PS2APP brains_7/13mo
SRR2961990	ftp.sra.ebi.ac.uk/vol1/fastq/SRR296/000/SRR2961990/SRR2961990.fastq.gz	Sorted cells_PS2APP brains_7/13mo
SRR2961991	ftp.sra.ebi.ac.uk/vol1/fastq/SRR296/001/SRR2961991/SRR2961991.fastq.gz	Sorted cells_PS2APP brains_7/13mo
SRR2961992	ftp.sra.ebi.ac.uk/vol1/fastq/SRR296/002/SRR2961992/SRR2961992.fastq.gz	Sorted cells_PS2APP brains_7/13mo
SRR2938959	ftp.sra.ebi.ac.uk/vol1/fastq/SRR293/009/SRR2938959/SRR2938959.fastq.gz	LPS and brain inflammation
SRR2938965	ftp.sra.ebi.ac.uk/vol1/fastq/SRR293/005/SRR2938965/SRR2938965.fastq.gz	LPS and brain inflammation
SRR2938966	ftp.sra.ebi.ac.uk/vol1/fastq/SRR293/006/SRR2938966/SRR2938966.fastq.gz	LPS and brain inflammation
SRR2938970	ftp.sra.ebi.ac.uk/vol1/fastq/SRR293/000/SRR2938970/SRR2938970.fastq.gz	LPS and brain inflammation
SRR2938975	ftp.sra.ebi.ac.uk/vol1/fastq/SRR293/005/SRR2938975/SRR2938975.fastq.gz	LPS and brain inflammation
SRR2938978	ftp.sra.ebi.ac.uk/vol1/fastq/SRR293/008/SRR2938978/SRR2938978.fastq.gz	LPS and brain inflammation
SRR2938979	ftp.sra.ebi.ac.uk/vol1/fastq/SRR293/009/SRR2938979/SRR2938979.fastq.gz	LPS and brain inflammation
SRR2938982	ftp.sra.ebi.ac.uk/vol1/fastq/SRR293/002/SRR2938982/SRR2938982.fastq.gz	LPS and brain inflammation
SRR2938983	ftp.sra.ebi.ac.uk/vol1/fastq/SRR293/003/SRR2938983/SRR2938983.fastq.gz	LPS and brain inflammation
SRR2938984	ftp.sra.ebi.ac.uk/vol1/fastq/SRR293/004/SRR2938984/SRR2938984.fastq.gz	LPS and brain inflammation
SRR1165063	ftp.sra.ebi.ac.uk/vol1/fastq/SRR116/003/SRR1165063/SRR1165063.fastq.gz	RNA-SEQ profiling of dopaminergic neurons from the mid-brain of mice that received intraperitoneal injections of MPTP
SRR1165067	ftp.sra.ebi.ac.uk/vol1/fastq/SRR116/007/SRR1165067/SRR1165067.fastq.gz	RNA-SEQ profiling of dopaminergic neurons from the mid-brain of mice that received intraperitoneal injections of MPTP
SRR1165071	ftp.sra.ebi.ac.uk/vol1/fastq/SRR116/001/SRR1165071/SRR1165071.fastq.gz	RNA-SEQ profiling of dopaminergic neurons from the mid-brain of mice that received intraperitoneal injections of MPTP
SRR1165075	ftp.sra.ebi.ac.uk/vol1/fastq/SRR116/005/SRR1165075/SRR1165075.fastq.gz	RNA-SEQ profiling of dopaminergic neurons from the mid-brain of mice that received intraperitoneal injections of MPTP
SRR1165079	ftp.sra.ebi.ac.uk/vol1/fastq/SRR116/009/SRR1165079/SRR1165079.fastq.gz	RNA-SEQ profiling of dopaminergic neurons from the mid-brain of mice that received intraperitoneal injections of MPTP
SRR1165083	ftp.sra.ebi.ac.uk/vol1/fastq/SRR116/003/SRR1165083/SRR1165083.fastq.gz	RNA-SEQ profiling of dopaminergic neurons from the mid-brain of mice that received intraperitoneal injections of MPTP
SRR1165087	ftp.sra.ebi.ac.uk/vol1/fastq/SRR116/007/SRR1165087/SRR1165087.fastq.gz	RNA-SEQ profiling of dopaminergic neurons from the mid-brain of mice that received intraperitoneal injections of MPTP
SRR1165091	ftp.sra.ebi.ac.uk/vol1/fastq/SRR116/001/SRR1165091/SRR1165091.fastq.gz	RNA-SEQ profiling of dopaminergic neurons from the mid-brain of mice that received intraperitoneal injections of MPTP
SRR5422929	ftp.sra.ebi.ac.uk/vol1/fastq/SRR542/009/SRR5422929/SRR5422929_1.fastq.gz	TRAP sequencing of D1 and D2 spiny projection neurons from young and old mice and ribosome profiling in NIH-3T3 cells
SRR5422930	ftp.sra.ebi.ac.uk/vol1/fastq/SRR542/000/SRR5422930/SRR5422930_1.fastq.gz	TRAP sequencing of D1 and D2 spiny projection neurons from young and old mice and ribosome profiling in NIH-3T3 cells
SRR5422931	ftp.sra.ebi.ac.uk/vol1/fastq/SRR542/001/SRR5422931/SRR5422931_1.fastq.gz	TRAP sequencing of D1 and D2 spiny projection neurons from young and old mice and ribosome profiling in NIH-3T3 cells
SRR5422932	ftp.sra.ebi.ac.uk/vol1/fastq/SRR542/002/SRR5422932/SRR5422932_1.fastq.gz	TRAP sequencing of D1 and D2 spiny projection neurons from young and old mice and ribosome profiling in NIH-3T3 cells
SRR5422933	ftp.sra.ebi.ac.uk/vol1/fastq/SRR542/003/SRR5422933/SRR5422933_1.fastq.gz	TRAP sequencing of D1 and D2 spiny projection neurons from young and old mice and ribosome profiling in NIH-3T3 cells
SRR5422934	ftp.sra.ebi.ac.uk/vol1/fastq/SRR542/004/SRR5422934/SRR5422934_1.fastq.gz	TRAP sequencing of D1 and D2 spiny projection neurons from young and old mice and ribosome profiling in NIH-3T3 cells
SRR5422935	ftp.sra.ebi.ac.uk/vol1/fastq/SRR542/005/SRR5422935/SRR5422935_1.fastq.gz	TRAP sequencing of D1 and D2 spiny projection neurons from young and old mice and ribosome profiling in NIH-3T3 cells
SRR5422936	ftp.sra.ebi.ac.uk/vol1/fastq/SRR542/006/SRR5422936/SRR5422936_1.fastq.gz	TRAP sequencing of D1 and D2 spiny projection neurons from young and old mice and ribosome profiling in NIH-3T3 cells
SRR5422937	ftp.sra.ebi.ac.uk/vol1/fastq/SRR542/007/SRR5422937/SRR5422937_1.fastq.gz	TRAP sequencing of D1 and D2 spiny projection neurons from young and old mice and ribosome profiling in NIH-3T3 cells
SRR5422938	ftp.sra.ebi.ac.uk/vol1/fastq/SRR542/008/SRR5422938/SRR5422938_1.fastq.gz	TRAP sequencing of D1 and D2 spiny projection neurons from young and old mice and ribosome profiling in NIH-3T3 cells
SRR5422939	ftp.sra.ebi.ac.uk/vol1/fastq/SRR542/009/SRR5422939/SRR5422939_1.fastq.gz	TRAP sequencing of D1 and D2 spiny projection neurons from young and old mice and ribosome profiling in NIH-3T3 cells
SRR5422940	ftp.sra.ebi.ac.uk/vol1/fastq/SRR542/000/SRR5422940/SRR5422940_1.fastq.gz	TRAP sequencing of D1 and D2 spiny projection neurons from young and old mice and ribosome profiling in NIH-3T3 cells
SRR5422941	ftp.sra.ebi.ac.uk/vol1/fastq/SRR542/001/SRR5422941/SRR5422941_1.fastq.gz	TRAP sequencing of D1 and D2 spiny projection neurons from young and old mice and ribosome profiling in NIH-3T3 cells
SRR5422942	ftp.sra.ebi.ac.uk/vol1/fastq/SRR542/002/SRR5422942/SRR5422942_1.fastq.gz	TRAP sequencing of D1 and D2 spiny projection neurons from young and old mice and ribosome profiling in NIH-3T3 cells
SRR5422944	ftp.sra.ebi.ac.uk/vol1/fastq/SRR542/004/SRR5422944/SRR5422944_1.fastq.gz	TRAP sequencing of D1 and D2 spiny projection neurons from young and old mice and ribosome profiling in NIH-3T3 cells
SRR5863668	ftp.sra.ebi.ac.uk/vol1/fastq/SRR586/008/SRR5863668/SRR5863668_1.fastq.gz	Cell type-specific translation profiling reveals a novel strategy for treating fragile X syndrome
SRR5863669	ftp.sra.ebi.ac.uk/vol1/fastq/SRR586/009/SRR5863669/SRR5863669_1.fastq.gz	Cell type-specific translation profiling reveals a novel strategy for treating fragile X syndrome
SRR5863670	ftp.sra.ebi.ac.uk/vol1/fastq/SRR586/000/SRR5863670/SRR5863670_1.fastq.gz	Cell type-specific translation profiling reveals a novel strategy for treating fragile X syndrome
SRR5863671	ftp.sra.ebi.ac.uk/vol1/fastq/SRR586/001/SRR5863671/SRR5863671_1.fastq.gz	Cell type-specific translation profiling reveals a novel strategy for treating fragile X syndrome
SRR5863672	ftp.sra.ebi.ac.uk/vol1/fastq/SRR586/002/SRR5863672/SRR5863672_1.fastq.gz	Cell type-specific translation profiling reveals a novel strategy for treating fragile X syndrome
SRR5863673	ftp.sra.ebi.ac.uk/vol1/fastq/SRR586/003/SRR5863673/SRR5863673_1.fastq.gz	Cell type-specific translation profiling reveals a novel strategy for treating fragile X syndrome
SRR5863674	ftp.sra.ebi.ac.uk/vol1/fastq/SRR586/004/SRR5863674/SRR5863674_1.fastq.gz	Cell type-specific translation profiling reveals a novel strategy for treating fragile X syndrome
SRR5863675	ftp.sra.ebi.ac.uk/vol1/fastq/SRR586/005/SRR5863675/SRR5863675_1.fastq.gz	Cell type-specific translation profiling reveals a novel strategy for treating fragile X syndrome
SRR5863676	ftp.sra.ebi.ac.uk/vol1/fastq/SRR586/006/SRR5863676/SRR5863676_1.fastq.gz	Cell type-specific translation profiling reveals a novel strategy for treating fragile X syndrome
SRR5863677	ftp.sra.ebi.ac.uk/vol1/fastq/SRR586/007/SRR5863677/SRR5863677_1.fastq.gz	Cell type-specific translation profiling reveals a novel strategy for treating fragile X syndrome
SRR5863678	ftp.sra.ebi.ac.uk/vol1/fastq/SRR586/008/SRR5863678/SRR5863678_1.fastq.gz	Cell type-specific translation profiling reveals a novel strategy for treating fragile X syndrome
SRR5863679	ftp.sra.ebi.ac.uk/vol1/fastq/SRR586/009/SRR5863679/SRR5863679_1.fastq.gz	Cell type-specific translation profiling reveals a novel strategy for treating fragile X syndrome
SRR5863680	ftp.sra.ebi.ac.uk/vol1/fastq/SRR586/000/SRR5863680/SRR5863680_1.fastq.gz	Cell type-specific translation profiling reveals a novel strategy for treating fragile X syndrome
SRR5863681	ftp.sra.ebi.ac.uk/vol1/fastq/SRR586/001/SRR5863681/SRR5863681_1.fastq.gz	Cell type-specific translation profiling reveals a novel strategy for treating fragile X syndrome
SRR5863682	ftp.sra.ebi.ac.uk/vol1/fastq/SRR586/002/SRR5863682/SRR5863682_1.fastq.gz	Cell type-specific translation profiling reveals a novel strategy for treating fragile X syndrome
SRR5863683	ftp.sra.ebi.ac.uk/vol1/fastq/SRR586/003/SRR5863683/SRR5863683_1.fastq.gz	Cell type-specific translation profiling reveals a novel strategy for treating fragile X syndrome
SRR5863684	ftp.sra.ebi.ac.uk/vol1/fastq/SRR586/004/SRR5863684/SRR5863684_1.fastq.gz	Cell type-specific translation profiling reveals a novel strategy for treating fragile X syndrome
SRR5863685	ftp.sra.ebi.ac.uk/vol1/fastq/SRR586/005/SRR5863685/SRR5863685_1.fastq.gz	Cell type-specific translation profiling reveals a novel strategy for treating fragile X syndrome
SRR5863686	ftp.sra.ebi.ac.uk/vol1/fastq/SRR586/006/SRR5863686/SRR5863686_1.fastq.gz	Cell type-specific translation profiling reveals a novel strategy for treating fragile X syndrome
SRR5863687	ftp.sra.ebi.ac.uk/vol1/fastq/SRR586/007/SRR5863687/SRR5863687_1.fastq.gz	Cell type-specific translation profiling reveals a novel strategy for treating fragile X syndrome
SRR5863688	ftp.sra.ebi.ac.uk/vol1/fastq/SRR586/008/SRR5863688/SRR5863688_1.fastq.gz	Cell type-specific translation profiling reveals a novel strategy for treating fragile X syndrome
SRR5863689	ftp.sra.ebi.ac.uk/vol1/fastq/SRR586/009/SRR5863689/SRR5863689_1.fastq.gz	Cell type-specific translation profiling reveals a novel strategy for treating fragile X syndrome
SRR5863690	ftp.sra.ebi.ac.uk/vol1/fastq/SRR586/000/SRR5863690/SRR5863690_1.fastq.gz	Cell type-specific translation profiling reveals a novel strategy for treating fragile X syndrome
SRR5863691	ftp.sra.ebi.ac.uk/vol1/fastq/SRR586/001/SRR5863691/SRR5863691_1.fastq.gz	Cell type-specific translation profiling reveals a novel strategy for treating fragile X syndrome
SRR5863692	ftp.sra.ebi.ac.uk/vol1/fastq/SRR586/002/SRR5863692/SRR5863692_1.fastq.gz	Cell type-specific translation profiling reveals a novel strategy for treating fragile X syndrome
SRR5863693	ftp.sra.ebi.ac.uk/vol1/fastq/SRR586/003/SRR5863693/SRR5863693_1.fastq.gz	Cell type-specific translation profiling reveals a novel strategy for treating fragile X syndrome
SRR5863694	ftp.sra.ebi.ac.uk/vol1/fastq/SRR586/004/SRR5863694/SRR5863694_1.fastq.gz	Cell type-specific translation profiling reveals a novel strategy for treating fragile X syndrome
SRR5863695	ftp.sra.ebi.ac.uk/vol1/fastq/SRR586/005/SRR5863695/SRR5863695_1.fastq.gz	Cell type-specific translation profiling reveals a novel strategy for treating fragile X syndrome
SRR5863696	ftp.sra.ebi.ac.uk/vol1/fastq/SRR586/006/SRR5863696/SRR5863696_1.fastq.gz	Cell type-specific translation profiling reveals a novel strategy for treating fragile X syndrome
SRR5863697	ftp.sra.ebi.ac.uk/vol1/fastq/SRR586/007/SRR5863697/SRR5863697_1.fastq.gz	Cell type-specific translation profiling reveals a novel strategy for treating fragile X syndrome
SRR5863698	ftp.sra.ebi.ac.uk/vol1/fastq/SRR586/008/SRR5863698/SRR5863698_1.fastq.gz	Cell type-specific translation profiling reveals a novel strategy for treating fragile X syndrome
SRR5863699	ftp.sra.ebi.ac.uk/vol1/fastq/SRR586/009/SRR5863699/SRR5863699_1.fastq.gz	Cell type-specific translation profiling reveals a novel strategy for treating fragile X syndrome
SRR5863700	ftp.sra.ebi.ac.uk/vol1/fastq/SRR586/000/SRR5863700/SRR5863700_1.fastq.gz	Cell type-specific translation profiling reveals a novel strategy for treating fragile X syndrome
SRR5863701	ftp.sra.ebi.ac.uk/vol1/fastq/SRR586/001/SRR5863701/SRR5863701_1.fastq.gz	Cell type-specific translation profiling reveals a novel strategy for treating fragile X syndrome
SRR5863702	ftp.sra.ebi.ac.uk/vol1/fastq/SRR586/002/SRR5863702/SRR5863702_1.fastq.gz	Cell type-specific translation profiling reveals a novel strategy for treating fragile X syndrome
SRR5863703	ftp.sra.ebi.ac.uk/vol1/fastq/SRR586/003/SRR5863703/SRR5863703_1.fastq.gz	Cell type-specific translation profiling reveals a novel strategy for treating fragile X syndrome
SRR5863704	ftp.sra.ebi.ac.uk/vol1/fastq/SRR586/004/SRR5863704/SRR5863704_1.fastq.gz	Cell type-specific translation profiling reveals a novel strategy for treating fragile X syndrome
SRR5863705	ftp.sra.ebi.ac.uk/vol1/fastq/SRR586/005/SRR5863705/SRR5863705_1.fastq.gz	Cell type-specific translation profiling reveals a novel strategy for treating fragile X syndrome
SRR5863706	ftp.sra.ebi.ac.uk/vol1/fastq/SRR586/006/SRR5863706/SRR5863706_1.fastq.gz	Cell type-specific translation profiling reveals a novel strategy for treating fragile X syndrome
SRR5863707	ftp.sra.ebi.ac.uk/vol1/fastq/SRR586/007/SRR5863707/SRR5863707_1.fastq.gz	Cell type-specific translation profiling reveals a novel strategy for treating fragile X syndrome
SRR5863708	ftp.sra.ebi.ac.uk/vol1/fastq/SRR586/008/SRR5863708/SRR5863708_1.fastq.gz	Cell type-specific translation profiling reveals a novel strategy for treating fragile X syndrome
SRR5863709	ftp.sra.ebi.ac.uk/vol1/fastq/SRR586/009/SRR5863709/SRR5863709_1.fastq.gz	Cell type-specific translation profiling reveals a novel strategy for treating fragile X syndrome
SRR5863710	ftp.sra.ebi.ac.uk/vol1/fastq/SRR586/000/SRR5863710/SRR5863710_1.fastq.gz	Cell type-specific translation profiling reveals a novel strategy for treating fragile X syndrome
SRR5863711	ftp.sra.ebi.ac.uk/vol1/fastq/SRR586/001/SRR5863711/SRR5863711_1.fastq.gz	Cell type-specific translation profiling reveals a novel strategy for treating fragile X syndrome
SRR5863712	ftp.sra.ebi.ac.uk/vol1/fastq/SRR586/002/SRR5863712/SRR5863712_1.fastq.gz	Cell type-specific translation profiling reveals a novel strategy for treating fragile X syndrome
SRR5863713	ftp.sra.ebi.ac.uk/vol1/fastq/SRR586/003/SRR5863713/SRR5863713_1.fastq.gz	Cell type-specific translation profiling reveals a novel strategy for treating fragile X syndrome
SRR5863714	ftp.sra.ebi.ac.uk/vol1/fastq/SRR586/004/SRR5863714/SRR5863714_1.fastq.gz	Cell type-specific translation profiling reveals a novel strategy for treating fragile X syndrome
SRR5863715	ftp.sra.ebi.ac.uk/vol1/fastq/SRR586/005/SRR5863715/SRR5863715_1.fastq.gz	Cell type-specific translation profiling reveals a novel strategy for treating fragile X syndrome
SRR5863716	ftp.sra.ebi.ac.uk/vol1/fastq/SRR586/006/SRR5863716/SRR5863716_1.fastq.gz	Cell type-specific translation profiling reveals a novel strategy for treating fragile X syndrome
SRR5863717	ftp.sra.ebi.ac.uk/vol1/fastq/SRR586/007/SRR5863717/SRR5863717_1.fastq.gz	Cell type-specific translation profiling reveals a novel strategy for treating fragile X syndrome
SRR5863718	ftp.sra.ebi.ac.uk/vol1/fastq/SRR586/008/SRR5863718/SRR5863718_1.fastq.gz	Cell type-specific translation profiling reveals a novel strategy for treating fragile X syndrome
SRR5863719	ftp.sra.ebi.ac.uk/vol1/fastq/SRR586/009/SRR5863719/SRR5863719_1.fastq.gz	Cell type-specific translation profiling reveals a novel strategy for treating fragile X syndrome
SRR5863720	ftp.sra.ebi.ac.uk/vol1/fastq/SRR586/000/SRR5863720/SRR5863720_1.fastq.gz	Cell type-specific translation profiling reveals a novel strategy for treating fragile X syndrome
SRR5863721	ftp.sra.ebi.ac.uk/vol1/fastq/SRR586/001/SRR5863721/SRR5863721_1.fastq.gz	Cell type-specific translation profiling reveals a novel strategy for treating fragile X syndrome
SRR5863722	ftp.sra.ebi.ac.uk/vol1/fastq/SRR586/002/SRR5863722/SRR5863722_1.fastq.gz	Cell type-specific translation profiling reveals a novel strategy for treating fragile X syndrome
SRR5863723	ftp.sra.ebi.ac.uk/vol1/fastq/SRR586/003/SRR5863723/SRR5863723_1.fastq.gz	Cell type-specific translation profiling reveals a novel strategy for treating fragile X syndrome
SRR5863724	ftp.sra.ebi.ac.uk/vol1/fastq/SRR586/004/SRR5863724/SRR5863724_1.fastq.gz	Cell type-specific translation profiling reveals a novel strategy for treating fragile X syndrome
SRR5863725	ftp.sra.ebi.ac.uk/vol1/fastq/SRR586/005/SRR5863725/SRR5863725_1.fastq.gz	Cell type-specific translation profiling reveals a novel strategy for treating fragile X syndrome
SRR5863726	ftp.sra.ebi.ac.uk/vol1/fastq/SRR586/006/SRR5863726/SRR5863726_1.fastq.gz	Cell type-specific translation profiling reveals a novel strategy for treating fragile X syndrome
SRR5863727	ftp.sra.ebi.ac.uk/vol1/fastq/SRR586/007/SRR5863727/SRR5863727_1.fastq.gz	Cell type-specific translation profiling reveals a novel strategy for treating fragile X syndrome
SRR5863728	ftp.sra.ebi.ac.uk/vol1/fastq/SRR586/008/SRR5863728/SRR5863728_1.fastq.gz	Cell type-specific translation profiling reveals a novel strategy for treating fragile X syndrome
SRR5863729	ftp.sra.ebi.ac.uk/vol1/fastq/SRR586/009/SRR5863729/SRR5863729_1.fastq.gz	Cell type-specific translation profiling reveals a novel strategy for treating fragile X syndrome
SRR5863730	ftp.sra.ebi.ac.uk/vol1/fastq/SRR586/000/SRR5863730/SRR5863730_1.fastq.gz	Cell type-specific translation profiling reveals a novel strategy for treating fragile X syndrome
SRR5863731	ftp.sra.ebi.ac.uk/vol1/fastq/SRR586/001/SRR5863731/SRR5863731_1.fastq.gz	Cell type-specific translation profiling reveals a novel strategy for treating fragile X syndrome
SRR5863732	ftp.sra.ebi.ac.uk/vol1/fastq/SRR586/002/SRR5863732/SRR5863732_1.fastq.gz	Cell type-specific translation profiling reveals a novel strategy for treating fragile X syndrome
SRR5863733	ftp.sra.ebi.ac.uk/vol1/fastq/SRR586/003/SRR5863733/SRR5863733_1.fastq.gz	Cell type-specific translation profiling reveals a novel strategy for treating fragile X syndrome
SRR5863734	ftp.sra.ebi.ac.uk/vol1/fastq/SRR586/004/SRR5863734/SRR5863734_1.fastq.gz	Cell type-specific translation profiling reveals a novel strategy for treating fragile X syndrome
SRR5863735	ftp.sra.ebi.ac.uk/vol1/fastq/SRR586/005/SRR5863735/SRR5863735_1.fastq.gz	Cell type-specific translation profiling reveals a novel strategy for treating fragile X syndrome
SRR5863736	ftp.sra.ebi.ac.uk/vol1/fastq/SRR586/006/SRR5863736/SRR5863736_1.fastq.gz	Cell type-specific translation profiling reveals a novel strategy for treating fragile X syndrome
SRR5863737	ftp.sra.ebi.ac.uk/vol1/fastq/SRR586/007/SRR5863737/SRR5863737_1.fastq.gz	Cell type-specific translation profiling reveals a novel strategy for treating fragile X syndrome
SRR5863738	ftp.sra.ebi.ac.uk/vol1/fastq/SRR586/008/SRR5863738/SRR5863738_1.fastq.gz	Cell type-specific translation profiling reveals a novel strategy for treating fragile X syndrome
SRR5863739	ftp.sra.ebi.ac.uk/vol1/fastq/SRR586/009/SRR5863739/SRR5863739_1.fastq.gz	Cell type-specific translation profiling reveals a novel strategy for treating fragile X syndrome
SRR5167550	ftp.sra.ebi.ac.uk/vol1/fastq/SRR516/000/SRR5167550/SRR5167550.fastq.gz	Comparison of translational profiles in Motor Neurons (CHAT), to all neurons (Snap25) in the spinal cord.
SRR5167551	ftp.sra.ebi.ac.uk/vol1/fastq/SRR516/001/SRR5167551/SRR5167551.fastq.gz	Comparison of translational profiles in Motor Neurons (CHAT), to all neurons (Snap25) in the spinal cord.
SRR5167552	ftp.sra.ebi.ac.uk/vol1/fastq/SRR516/002/SRR5167552/SRR5167552.fastq.gz	Comparison of translational profiles in Motor Neurons (CHAT), to all neurons (Snap25) in the spinal cord.
SRR5167553	ftp.sra.ebi.ac.uk/vol1/fastq/SRR516/003/SRR5167553/SRR5167553.fastq.gz	Comparison of translational profiles in Motor Neurons (CHAT), to all neurons (Snap25) in the spinal cord.
SRR5167554	ftp.sra.ebi.ac.uk/vol1/fastq/SRR516/004/SRR5167554/SRR5167554.fastq.gz	Comparison of translational profiles in Motor Neurons (CHAT), to all neurons (Snap25) in the spinal cord.
SRR5167555	ftp.sra.ebi.ac.uk/vol1/fastq/SRR516/005/SRR5167555/SRR5167555.fastq.gz	Comparison of translational profiles in Motor Neurons (CHAT), to all neurons (Snap25) in the spinal cord.
SRR5167556	ftp.sra.ebi.ac.uk/vol1/fastq/SRR516/006/SRR5167556/SRR5167556.fastq.gz	Comparison of translational profiles in Motor Neurons (CHAT), to all neurons (Snap25) in the spinal cord.
SRR5167557	ftp.sra.ebi.ac.uk/vol1/fastq/SRR516/007/SRR5167557/SRR5167557.fastq.gz	Comparison of translational profiles in Motor Neurons (CHAT), to all neurons (Snap25) in the spinal cord.
SRR5167558	ftp.sra.ebi.ac.uk/vol1/fastq/SRR516/008/SRR5167558/SRR5167558.fastq.gz	Comparison of translational profiles in Motor Neurons (CHAT), to all neurons (Snap25) in the spinal cord.
SRR5167559	ftp.sra.ebi.ac.uk/vol1/fastq/SRR516/009/SRR5167559/SRR5167559.fastq.gz	Comparison of translational profiles in Motor Neurons (CHAT), to all neurons (Snap25) in the spinal cord.
SRR5167560	ftp.sra.ebi.ac.uk/vol1/fastq/SRR516/000/SRR5167560/SRR5167560.fastq.gz	Comparison of translational profiles in Motor Neurons (CHAT), to all neurons (Snap25) in the spinal cord.
SRR5167561	ftp.sra.ebi.ac.uk/vol1/fastq/SRR516/001/SRR5167561/SRR5167561.fastq.gz	Comparison of translational profiles in Motor Neurons (CHAT), to all neurons (Snap25) in the spinal cord.
SRR5167562	ftp.sra.ebi.ac.uk/vol1/fastq/SRR516/002/SRR5167562/SRR5167562.fastq.gz	Comparison of translational profiles in Motor Neurons (CHAT), to all neurons (Snap25) in the spinal cord.
SRR5167563	ftp.sra.ebi.ac.uk/vol1/fastq/SRR516/003/SRR5167563/SRR5167563.fastq.gz	Comparison of translational profiles in Motor Neurons (CHAT), to all neurons (Snap25) in the spinal cord.
SRR5167564	ftp.sra.ebi.ac.uk/vol1/fastq/SRR516/004/SRR5167564/SRR5167564.fastq.gz	Comparison of translational profiles in Motor Neurons (CHAT), to all neurons (Snap25) in the spinal cord.
SRR5167565	ftp.sra.ebi.ac.uk/vol1/fastq/SRR516/005/SRR5167565/SRR5167565.fastq.gz	Comparison of translational profiles in Motor Neurons (CHAT), to all neurons (Snap25) in the spinal cord.
SRR5167566	ftp.sra.ebi.ac.uk/vol1/fastq/SRR516/006/SRR5167566/SRR5167566.fastq.gz	Comparison of translational profiles in Motor Neurons (CHAT), to all neurons (Snap25) in the spinal cord.
SRR5167567	ftp.sra.ebi.ac.uk/vol1/fastq/SRR516/007/SRR5167567/SRR5167567.fastq.gz	Comparison of translational profiles in Motor Neurons (CHAT), to all neurons (Snap25) in the spinal cord.
SRR3317232	ftp.sra.ebi.ac.uk/vol1/fastq/SRR331/002/SRR3317232/SRR3317232.fastq.gz	Mapping Gene Expression in Excitatory Neurons During Hippocampal Late-Phase Long-term Potentiation
SRR3317233	ftp.sra.ebi.ac.uk/vol1/fastq/SRR331/003/SRR3317233/SRR3317233.fastq.gz	Mapping Gene Expression in Excitatory Neurons During Hippocampal Late-Phase Long-term Potentiation
SRR3317234	ftp.sra.ebi.ac.uk/vol1/fastq/SRR331/004/SRR3317234/SRR3317234.fastq.gz	Mapping Gene Expression in Excitatory Neurons During Hippocampal Late-Phase Long-term Potentiation
SRR3317235	ftp.sra.ebi.ac.uk/vol1/fastq/SRR331/005/SRR3317235/SRR3317235.fastq.gz	Mapping Gene Expression in Excitatory Neurons During Hippocampal Late-Phase Long-term Potentiation
SRR3317236	ftp.sra.ebi.ac.uk/vol1/fastq/SRR331/006/SRR3317236/SRR3317236.fastq.gz	Mapping Gene Expression in Excitatory Neurons During Hippocampal Late-Phase Long-term Potentiation
SRR3317237	ftp.sra.ebi.ac.uk/vol1/fastq/SRR331/007/SRR3317237/SRR3317237.fastq.gz	Mapping Gene Expression in Excitatory Neurons During Hippocampal Late-Phase Long-term Potentiation
SRR3317244	ftp.sra.ebi.ac.uk/vol1/fastq/SRR331/004/SRR3317244/SRR3317244_1.fastq.gz	Mapping Gene Expression in Excitatory Neurons During Hippocampal Late-Phase Long-term Potentiation
SRR3317245	ftp.sra.ebi.ac.uk/vol1/fastq/SRR331/005/SRR3317245/SRR3317245_1.fastq.gz	Mapping Gene Expression in Excitatory Neurons During Hippocampal Late-Phase Long-term Potentiation
SRR3317246	ftp.sra.ebi.ac.uk/vol1/fastq/SRR331/006/SRR3317246/SRR3317246_1.fastq.gz	Mapping Gene Expression in Excitatory Neurons During Hippocampal Late-Phase Long-term Potentiation
SRR3317247	ftp.sra.ebi.ac.uk/vol1/fastq/SRR331/007/SRR3317247/SRR3317247_1.fastq.gz	Mapping Gene Expression in Excitatory Neurons During Hippocampal Late-Phase Long-term Potentiation
SRR3317248	ftp.sra.ebi.ac.uk/vol1/fastq/SRR331/008/SRR3317248/SRR3317248_1.fastq.gz	Mapping Gene Expression in Excitatory Neurons During Hippocampal Late-Phase Long-term Potentiation
SRR3317249	ftp.sra.ebi.ac.uk/vol1/fastq/SRR331/009/SRR3317249/SRR3317249_1.fastq.gz	Mapping Gene Expression in Excitatory Neurons During Hippocampal Late-Phase Long-term Potentiation
SRR3317256	ftp.sra.ebi.ac.uk/vol1/fastq/SRR331/006/SRR3317256/SRR3317256_1.fastq.gz	Mapping Gene Expression in Excitatory Neurons During Hippocampal Late-Phase Long-term Potentiation
SRR3317257	ftp.sra.ebi.ac.uk/vol1/fastq/SRR331/007/SRR3317257/SRR3317257_1.fastq.gz	Mapping Gene Expression in Excitatory Neurons During Hippocampal Late-Phase Long-term Potentiation
SRR3317258	ftp.sra.ebi.ac.uk/vol1/fastq/SRR331/008/SRR3317258/SRR3317258_1.fastq.gz	Mapping Gene Expression in Excitatory Neurons During Hippocampal Late-Phase Long-term Potentiation
SRR3317259	ftp.sra.ebi.ac.uk/vol1/fastq/SRR331/009/SRR3317259/SRR3317259_1.fastq.gz	Mapping Gene Expression in Excitatory Neurons During Hippocampal Late-Phase Long-term Potentiation
SRR3317260	ftp.sra.ebi.ac.uk/vol1/fastq/SRR331/000/SRR3317260/SRR3317260_1.fastq.gz	Mapping Gene Expression in Excitatory Neurons During Hippocampal Late-Phase Long-term Potentiation
SRR3317261	ftp.sra.ebi.ac.uk/vol1/fastq/SRR331/001/SRR3317261/SRR3317261_1.fastq.gz	Mapping Gene Expression in Excitatory Neurons During Hippocampal Late-Phase Long-term Potentiation
SRR3658602	ftp.sra.ebi.ac.uk/vol1/fastq/SRR365/002/SRR3658602/SRR3658602_1.fastq.gz	Disruption of the ATXN1-CIC complex causes a spectrum of neurobehavioral phenotypes in mice and humans
SRR3658603	ftp.sra.ebi.ac.uk/vol1/fastq/SRR365/003/SRR3658603/SRR3658603_1.fastq.gz	Disruption of the ATXN1-CIC complex causes a spectrum of neurobehavioral phenotypes in mice and humans
SRR3658604	ftp.sra.ebi.ac.uk/vol1/fastq/SRR365/004/SRR3658604/SRR3658604_1.fastq.gz	Disruption of the ATXN1-CIC complex causes a spectrum of neurobehavioral phenotypes in mice and humans
SRR3658605	ftp.sra.ebi.ac.uk/vol1/fastq/SRR365/005/SRR3658605/SRR3658605_1.fastq.gz	Disruption of the ATXN1-CIC complex causes a spectrum of neurobehavioral phenotypes in mice and humans
SRR3658606	ftp.sra.ebi.ac.uk/vol1/fastq/SRR365/006/SRR3658606/SRR3658606_1.fastq.gz	Disruption of the ATXN1-CIC complex causes a spectrum of neurobehavioral phenotypes in mice and humans
SRR3658607	ftp.sra.ebi.ac.uk/vol1/fastq/SRR365/007/SRR3658607/SRR3658607_1.fastq.gz	Disruption of the ATXN1-CIC complex causes a spectrum of neurobehavioral phenotypes in mice and humans
SRR3658608	ftp.sra.ebi.ac.uk/vol1/fastq/SRR365/008/SRR3658608/SRR3658608_1.fastq.gz	Disruption of the ATXN1-CIC complex causes a spectrum of neurobehavioral phenotypes in mice and humans
SRR3658609	ftp.sra.ebi.ac.uk/vol1/fastq/SRR365/009/SRR3658609/SRR3658609_1.fastq.gz	Disruption of the ATXN1-CIC complex causes a spectrum of neurobehavioral phenotypes in mice and humans
SRR3374128	ftp.sra.ebi.ac.uk/vol1/fastq/SRR337/008/SRR3374128/SRR3374128.fastq.gz	Cell-specific gene expression profiling of warm-sensitive neurons
SRR3374130	ftp.sra.ebi.ac.uk/vol1/fastq/SRR337/000/SRR3374130/SRR3374130.fastq.gz	Cell-specific gene expression profiling of warm-sensitive neurons
SRR3374132	ftp.sra.ebi.ac.uk/vol1/fastq/SRR337/002/SRR3374132/SRR3374132.fastq.gz	Cell-specific gene expression profiling of warm-sensitive neurons
SRR3374134	ftp.sra.ebi.ac.uk/vol1/fastq/SRR337/004/SRR3374134/SRR3374134.fastq.gz	Cell-specific gene expression profiling of warm-sensitive neurons
SRR8040307	ftp.sra.ebi.ac.uk/vol1/fastq/SRR804/007/SRR8040307/SRR8040307.fastq.gz	The differences in local translatome across distinct neuron types is mediated by both baseline cellular differences and post-transcriptional mechanisms
SRR8040308	ftp.sra.ebi.ac.uk/vol1/fastq/SRR804/008/SRR8040308/SRR8040308.fastq.gz	The differences in local translatome across distinct neuron types is mediated by both baseline cellular differences and post-transcriptional mechanisms
SRR8040309	ftp.sra.ebi.ac.uk/vol1/fastq/SRR804/009/SRR8040309/SRR8040309.fastq.gz	The differences in local translatome across distinct neuron types is mediated by both baseline cellular differences and post-transcriptional mechanisms
SRR8040310	ftp.sra.ebi.ac.uk/vol1/fastq/SRR804/000/SRR8040310/SRR8040310.fastq.gz	The differences in local translatome across distinct neuron types is mediated by both baseline cellular differences and post-transcriptional mechanisms
SRR8040311	ftp.sra.ebi.ac.uk/vol1/fastq/SRR804/001/SRR8040311/SRR8040311.fastq.gz	The differences in local translatome across distinct neuron types is mediated by both baseline cellular differences and post-transcriptional mechanisms
SRR8040312	ftp.sra.ebi.ac.uk/vol1/fastq/SRR804/002/SRR8040312/SRR8040312.fastq.gz	The differences in local translatome across distinct neuron types is mediated by both baseline cellular differences and post-transcriptional mechanisms
SRR8040313	ftp.sra.ebi.ac.uk/vol1/fastq/SRR804/003/SRR8040313/SRR8040313.fastq.gz	The differences in local translatome across distinct neuron types is mediated by both baseline cellular differences and post-transcriptional mechanisms
SRR8040314	ftp.sra.ebi.ac.uk/vol1/fastq/SRR804/004/SRR8040314/SRR8040314.fastq.gz	The differences in local translatome across distinct neuron types is mediated by both baseline cellular differences and post-transcriptional mechanisms
SRR8040315	ftp.sra.ebi.ac.uk/vol1/fastq/SRR804/005/SRR8040315/SRR8040315.fastq.gz	The differences in local translatome across distinct neuron types is mediated by both baseline cellular differences and post-transcriptional mechanisms
SRR8040316	ftp.sra.ebi.ac.uk/vol1/fastq/SRR804/006/SRR8040316/SRR8040316.fastq.gz	The differences in local translatome across distinct neuron types is mediated by both baseline cellular differences and post-transcriptional mechanisms
SRR8040317	ftp.sra.ebi.ac.uk/vol1/fastq/SRR804/007/SRR8040317/SRR8040317.fastq.gz	The differences in local translatome across distinct neuron types is mediated by both baseline cellular differences and post-transcriptional mechanisms
SRR8040318	ftp.sra.ebi.ac.uk/vol1/fastq/SRR804/008/SRR8040318/SRR8040318.fastq.gz	The differences in local translatome across distinct neuron types is mediated by both baseline cellular differences and post-transcriptional mechanisms
SRR8040319	ftp.sra.ebi.ac.uk/vol1/fastq/SRR804/009/SRR8040319/SRR8040319.fastq.gz	The differences in local translatome across distinct neuron types is mediated by both baseline cellular differences and post-transcriptional mechanisms
SRR8040320	ftp.sra.ebi.ac.uk/vol1/fastq/SRR804/000/SRR8040320/SRR8040320.fastq.gz	The differences in local translatome across distinct neuron types is mediated by both baseline cellular differences and post-transcriptional mechanisms
SRR8040321	ftp.sra.ebi.ac.uk/vol1/fastq/SRR804/001/SRR8040321/SRR8040321.fastq.gz	The differences in local translatome across distinct neuron types is mediated by both baseline cellular differences and post-transcriptional mechanisms
SRR8040322	ftp.sra.ebi.ac.uk/vol1/fastq/SRR804/002/SRR8040322/SRR8040322.fastq.gz	The differences in local translatome across distinct neuron types is mediated by both baseline cellular differences and post-transcriptional mechanisms
SRR8040323	ftp.sra.ebi.ac.uk/vol1/fastq/SRR804/003/SRR8040323/SRR8040323.fastq.gz	The differences in local translatome across distinct neuron types is mediated by both baseline cellular differences and post-transcriptional mechanisms
SRR8040324	ftp.sra.ebi.ac.uk/vol1/fastq/SRR804/004/SRR8040324/SRR8040324.fastq.gz	The differences in local translatome across distinct neuron types is mediated by both baseline cellular differences and post-transcriptional mechanisms
SRR8040325	ftp.sra.ebi.ac.uk/vol1/fastq/SRR804/005/SRR8040325/SRR8040325.fastq.gz	The differences in local translatome across distinct neuron types is mediated by both baseline cellular differences and post-transcriptional mechanisms
SRR8040326	ftp.sra.ebi.ac.uk/vol1/fastq/SRR804/006/SRR8040326/SRR8040326.fastq.gz	The differences in local translatome across distinct neuron types is mediated by both baseline cellular differences and post-transcriptional mechanisms
SRR8040327	ftp.sra.ebi.ac.uk/vol1/fastq/SRR804/007/SRR8040327/SRR8040327.fastq.gz	The differences in local translatome across distinct neuron types is mediated by both baseline cellular differences and post-transcriptional mechanisms
SRR8040328	ftp.sra.ebi.ac.uk/vol1/fastq/SRR804/008/SRR8040328/SRR8040328.fastq.gz	The differences in local translatome across distinct neuron types is mediated by both baseline cellular differences and post-transcriptional mechanisms
SRR8040330	ftp.sra.ebi.ac.uk/vol1/fastq/SRR804/000/SRR8040330/SRR8040330.fastq.gz	The differences in local translatome across distinct neuron types is mediated by both baseline cellular differences and post-transcriptional mechanisms
SRR8040331	ftp.sra.ebi.ac.uk/vol1/fastq/SRR804/001/SRR8040331/SRR8040331.fastq.gz	The differences in local translatome across distinct neuron types is mediated by both baseline cellular differences and post-transcriptional mechanisms
SRR8040332	ftp.sra.ebi.ac.uk/vol1/fastq/SRR804/002/SRR8040332/SRR8040332.fastq.gz	The differences in local translatome across distinct neuron types is mediated by both baseline cellular differences and post-transcriptional mechanisms
SRR8040333	ftp.sra.ebi.ac.uk/vol1/fastq/SRR804/003/SRR8040333/SRR8040333.fastq.gz	The differences in local translatome across distinct neuron types is mediated by both baseline cellular differences and post-transcriptional mechanisms
SRR8040334	ftp.sra.ebi.ac.uk/vol1/fastq/SRR804/004/SRR8040334/SRR8040334.fastq.gz	The differences in local translatome across distinct neuron types is mediated by both baseline cellular differences and post-transcriptional mechanisms
SRR8040335	ftp.sra.ebi.ac.uk/vol1/fastq/SRR804/005/SRR8040335/SRR8040335.fastq.gz	The differences in local translatome across distinct neuron types is mediated by both baseline cellular differences and post-transcriptional mechanisms
SRR8040336	ftp.sra.ebi.ac.uk/vol1/fastq/SRR804/006/SRR8040336/SRR8040336.fastq.gz	The differences in local translatome across distinct neuron types is mediated by both baseline cellular differences and post-transcriptional mechanisms
SRR8040337	ftp.sra.ebi.ac.uk/vol1/fastq/SRR804/007/SRR8040337/SRR8040337.fastq.gz	The differences in local translatome across distinct neuron types is mediated by both baseline cellular differences and post-transcriptional mechanisms
SRR8040338	ftp.sra.ebi.ac.uk/vol1/fastq/SRR804/008/SRR8040338/SRR8040338.fastq.gz	The differences in local translatome across distinct neuron types is mediated by both baseline cellular differences and post-transcriptional mechanisms
SRR8040339	ftp.sra.ebi.ac.uk/vol1/fastq/SRR804/009/SRR8040339/SRR8040339.fastq.gz	The differences in local translatome across distinct neuron types is mediated by both baseline cellular differences and post-transcriptional mechanisms
SRR8040340	ftp.sra.ebi.ac.uk/vol1/fastq/SRR804/000/SRR8040340/SRR8040340.fastq.gz	The differences in local translatome across distinct neuron types is mediated by both baseline cellular differences and post-transcriptional mechanisms
SRR8040341	ftp.sra.ebi.ac.uk/vol1/fastq/SRR804/001/SRR8040341/SRR8040341.fastq.gz	The differences in local translatome across distinct neuron types is mediated by both baseline cellular differences and post-transcriptional mechanisms
SRR8040342	ftp.sra.ebi.ac.uk/vol1/fastq/SRR804/002/SRR8040342/SRR8040342.fastq.gz	The differences in local translatome across distinct neuron types is mediated by both baseline cellular differences and post-transcriptional mechanisms
SRR8040343	ftp.sra.ebi.ac.uk/vol1/fastq/SRR804/003/SRR8040343/SRR8040343.fastq.gz	The differences in local translatome across distinct neuron types is mediated by both baseline cellular differences and post-transcriptional mechanisms
SRR8040344	ftp.sra.ebi.ac.uk/vol1/fastq/SRR804/004/SRR8040344/SRR8040344.fastq.gz	The differences in local translatome across distinct neuron types is mediated by both baseline cellular differences and post-transcriptional mechanisms
SRR8040345	ftp.sra.ebi.ac.uk/vol1/fastq/SRR804/005/SRR8040345/SRR8040345.fastq.gz	The differences in local translatome across distinct neuron types is mediated by both baseline cellular differences and post-transcriptional mechanisms
SRR8040346	ftp.sra.ebi.ac.uk/vol1/fastq/SRR804/006/SRR8040346/SRR8040346.fastq.gz	The differences in local translatome across distinct neuron types is mediated by both baseline cellular differences and post-transcriptional mechanisms
SRR8040347	ftp.sra.ebi.ac.uk/vol1/fastq/SRR804/007/SRR8040347/SRR8040347.fastq.gz	The differences in local translatome across distinct neuron types is mediated by both baseline cellular differences and post-transcriptional mechanisms
SRR8040348	ftp.sra.ebi.ac.uk/vol1/fastq/SRR804/008/SRR8040348/SRR8040348.fastq.gz	The differences in local translatome across distinct neuron types is mediated by both baseline cellular differences and post-transcriptional mechanisms
SRR8040349	ftp.sra.ebi.ac.uk/vol1/fastq/SRR804/009/SRR8040349/SRR8040349.fastq.gz	The differences in local translatome across distinct neuron types is mediated by both baseline cellular differences and post-transcriptional mechanisms
SRR8040350	ftp.sra.ebi.ac.uk/vol1/fastq/SRR804/000/SRR8040350/SRR8040350.fastq.gz	The differences in local translatome across distinct neuron types is mediated by both baseline cellular differences and post-transcriptional mechanisms
SRR8040351	ftp.sra.ebi.ac.uk/vol1/fastq/SRR804/001/SRR8040351/SRR8040351.fastq.gz	The differences in local translatome across distinct neuron types is mediated by both baseline cellular differences and post-transcriptional mechanisms
SRR8040352	ftp.sra.ebi.ac.uk/vol1/fastq/SRR804/002/SRR8040352/SRR8040352.fastq.gz	The differences in local translatome across distinct neuron types is mediated by both baseline cellular differences and post-transcriptional mechanisms
SRR8040353	ftp.sra.ebi.ac.uk/vol1/fastq/SRR804/003/SRR8040353/SRR8040353.fastq.gz	The differences in local translatome across distinct neuron types is mediated by both baseline cellular differences and post-transcriptional mechanisms
SRR8040354	ftp.sra.ebi.ac.uk/vol1/fastq/SRR804/004/SRR8040354/SRR8040354.fastq.gz	The differences in local translatome across distinct neuron types is mediated by both baseline cellular differences and post-transcriptional mechanisms
SRR8040355	ftp.sra.ebi.ac.uk/vol1/fastq/SRR804/005/SRR8040355/SRR8040355.fastq.gz	The differences in local translatome across distinct neuron types is mediated by both baseline cellular differences and post-transcriptional mechanisms
SRR8040356	ftp.sra.ebi.ac.uk/vol1/fastq/SRR804/006/SRR8040356/SRR8040356.fastq.gz	The differences in local translatome across distinct neuron types is mediated by both baseline cellular differences and post-transcriptional mechanisms
SRR8040357	ftp.sra.ebi.ac.uk/vol1/fastq/SRR804/007/SRR8040357/SRR8040357.fastq.gz	The differences in local translatome across distinct neuron types is mediated by both baseline cellular differences and post-transcriptional mechanisms
SRR8040358	ftp.sra.ebi.ac.uk/vol1/fastq/SRR804/008/SRR8040358/SRR8040358.fastq.gz	The differences in local translatome across distinct neuron types is mediated by both baseline cellular differences and post-transcriptional mechanisms
SRR8040359	ftp.sra.ebi.ac.uk/vol1/fastq/SRR804/009/SRR8040359/SRR8040359.fastq.gz	The differences in local translatome across distinct neuron types is mediated by both baseline cellular differences and post-transcriptional mechanisms
SRR8040360	ftp.sra.ebi.ac.uk/vol1/fastq/SRR804/000/SRR8040360/SRR8040360.fastq.gz	The differences in local translatome across distinct neuron types is mediated by both baseline cellular differences and post-transcriptional mechanisms
SRR8040361	ftp.sra.ebi.ac.uk/vol1/fastq/SRR804/001/SRR8040361/SRR8040361.fastq.gz	The differences in local translatome across distinct neuron types is mediated by both baseline cellular differences and post-transcriptional mechanisms
SRR8040362	ftp.sra.ebi.ac.uk/vol1/fastq/SRR804/002/SRR8040362/SRR8040362.fastq.gz	The differences in local translatome across distinct neuron types is mediated by both baseline cellular differences and post-transcriptional mechanisms
SRR8040363	ftp.sra.ebi.ac.uk/vol1/fastq/SRR804/003/SRR8040363/SRR8040363.fastq.gz	The differences in local translatome across distinct neuron types is mediated by both baseline cellular differences and post-transcriptional mechanisms
SRR8040364	ftp.sra.ebi.ac.uk/vol1/fastq/SRR804/004/SRR8040364/SRR8040364.fastq.gz	The differences in local translatome across distinct neuron types is mediated by both baseline cellular differences and post-transcriptional mechanisms
SRR8040365	ftp.sra.ebi.ac.uk/vol1/fastq/SRR804/005/SRR8040365/SRR8040365.fastq.gz	The differences in local translatome across distinct neuron types is mediated by both baseline cellular differences and post-transcriptional mechanisms
SRR8040366	ftp.sra.ebi.ac.uk/vol1/fastq/SRR804/006/SRR8040366/SRR8040366.fastq.gz	The differences in local translatome across distinct neuron types is mediated by both baseline cellular differences and post-transcriptional mechanisms
SRR5228056	ftp.sra.ebi.ac.uk/vol1/fastq/SRR522/006/SRR5228056/SRR5228056.fastq.gz	Identification of intrinsic growth modulators for intact CNS neurons after injury
SRR5228057	ftp.sra.ebi.ac.uk/vol1/fastq/SRR522/007/SRR5228057/SRR5228057.fastq.gz	Identification of intrinsic growth modulators for intact CNS neurons after injury
SRR5228058	ftp.sra.ebi.ac.uk/vol1/fastq/SRR522/008/SRR5228058/SRR5228058.fastq.gz	Identification of intrinsic growth modulators for intact CNS neurons after injury
SRR5228059	ftp.sra.ebi.ac.uk/vol1/fastq/SRR522/009/SRR5228059/SRR5228059.fastq.gz	Identification of intrinsic growth modulators for intact CNS neurons after injury
SRR5228060	ftp.sra.ebi.ac.uk/vol1/fastq/SRR522/000/SRR5228060/SRR5228060.fastq.gz	Identification of intrinsic growth modulators for intact CNS neurons after injury
SRR5228061	ftp.sra.ebi.ac.uk/vol1/fastq/SRR522/001/SRR5228061/SRR5228061.fastq.gz	Identification of intrinsic growth modulators for intact CNS neurons after injury
SRR5228062	ftp.sra.ebi.ac.uk/vol1/fastq/SRR522/002/SRR5228062/SRR5228062.fastq.gz	Identification of intrinsic growth modulators for intact CNS neurons after injury
SRR5228063	ftp.sra.ebi.ac.uk/vol1/fastq/SRR522/003/SRR5228063/SRR5228063.fastq.gz	Identification of intrinsic growth modulators for intact CNS neurons after injury
SRR5228064	ftp.sra.ebi.ac.uk/vol1/fastq/SRR522/004/SRR5228064/SRR5228064.fastq.gz	Identification of intrinsic growth modulators for intact CNS neurons after injury
SRR5228065	ftp.sra.ebi.ac.uk/vol1/fastq/SRR522/005/SRR5228065/SRR5228065.fastq.gz	Identification of intrinsic growth modulators for intact CNS neurons after injury
SRR5228066	ftp.sra.ebi.ac.uk/vol1/fastq/SRR522/006/SRR5228066/SRR5228066.fastq.gz	Identification of intrinsic growth modulators for intact CNS neurons after injury
SRR5228067	ftp.sra.ebi.ac.uk/vol1/fastq/SRR522/007/SRR5228067/SRR5228067.fastq.gz	Identification of intrinsic growth modulators for intact CNS neurons after injury
SRR5228068	ftp.sra.ebi.ac.uk/vol1/fastq/SRR522/008/SRR5228068/SRR5228068.fastq.gz	Identification of intrinsic growth modulators for intact CNS neurons after injury
SRR5228069	ftp.sra.ebi.ac.uk/vol1/fastq/SRR522/009/SRR5228069/SRR5228069.fastq.gz	Identification of intrinsic growth modulators for intact CNS neurons after injury
SRR5228070	ftp.sra.ebi.ac.uk/vol1/fastq/SRR522/000/SRR5228070/SRR5228070.fastq.gz	Identification of intrinsic growth modulators for intact CNS neurons after injury
SRR5228071	ftp.sra.ebi.ac.uk/vol1/fastq/SRR522/001/SRR5228071/SRR5228071.fastq.gz	Identification of intrinsic growth modulators for intact CNS neurons after injury
SRR5228072	ftp.sra.ebi.ac.uk/vol1/fastq/SRR522/002/SRR5228072/SRR5228072.fastq.gz	Identification of intrinsic growth modulators for intact CNS neurons after injury
SRR5228073	ftp.sra.ebi.ac.uk/vol1/fastq/SRR522/003/SRR5228073/SRR5228073.fastq.gz	Identification of intrinsic growth modulators for intact CNS neurons after injury
SRR5228074	ftp.sra.ebi.ac.uk/vol1/fastq/SRR522/004/SRR5228074/SRR5228074.fastq.gz	Identification of intrinsic growth modulators for intact CNS neurons after injury
SRR5228075	ftp.sra.ebi.ac.uk/vol1/fastq/SRR522/005/SRR5228075/SRR5228075.fastq.gz	Identification of intrinsic growth modulators for intact CNS neurons after injury
SRR5228076	ftp.sra.ebi.ac.uk/vol1/fastq/SRR522/006/SRR5228076/SRR5228076.fastq.gz	Identification of intrinsic growth modulators for intact CNS neurons after injury
SRR5381261	ftp.sra.ebi.ac.uk/vol1/fastq/SRR538/001/SRR5381261/SRR5381261_1.fastq.gz	RNA sequencing of Dorsal Root Ganglia upon axonal injury, in presence or absence of NAC (N-acetyl cysteine), and upon H2O2 nerve treatment
SRR5381262	ftp.sra.ebi.ac.uk/vol1/fastq/SRR538/002/SRR5381262/SRR5381262_1.fastq.gz	RNA sequencing of Dorsal Root Ganglia upon axonal injury, in presence or absence of NAC (N-acetyl cysteine), and upon H2O2 nerve treatment
SRR5381263	ftp.sra.ebi.ac.uk/vol1/fastq/SRR538/003/SRR5381263/SRR5381263_1.fastq.gz	RNA sequencing of Dorsal Root Ganglia upon axonal injury, in presence or absence of NAC (N-acetyl cysteine), and upon H2O2 nerve treatment
SRR5381264	ftp.sra.ebi.ac.uk/vol1/fastq/SRR538/004/SRR5381264/SRR5381264_1.fastq.gz	RNA sequencing of Dorsal Root Ganglia upon axonal injury, in presence or absence of NAC (N-acetyl cysteine), and upon H2O2 nerve treatment
SRR5381265	ftp.sra.ebi.ac.uk/vol1/fastq/SRR538/005/SRR5381265/SRR5381265_1.fastq.gz	RNA sequencing of Dorsal Root Ganglia upon axonal injury, in presence or absence of NAC (N-acetyl cysteine), and upon H2O2 nerve treatment
SRR5381266	ftp.sra.ebi.ac.uk/vol1/fastq/SRR538/006/SRR5381266/SRR5381266_1.fastq.gz	RNA sequencing of Dorsal Root Ganglia upon axonal injury, in presence or absence of NAC (N-acetyl cysteine), and upon H2O2 nerve treatment
SRR5381267	ftp.sra.ebi.ac.uk/vol1/fastq/SRR538/007/SRR5381267/SRR5381267_1.fastq.gz	RNA sequencing of Dorsal Root Ganglia upon axonal injury, in presence or absence of NAC (N-acetyl cysteine), and upon H2O2 nerve treatment
SRR5381268	ftp.sra.ebi.ac.uk/vol1/fastq/SRR538/008/SRR5381268/SRR5381268_1.fastq.gz	RNA sequencing of Dorsal Root Ganglia upon axonal injury, in presence or absence of NAC (N-acetyl cysteine), and upon H2O2 nerve treatment
SRR5381269	ftp.sra.ebi.ac.uk/vol1/fastq/SRR538/009/SRR5381269/SRR5381269_1.fastq.gz	RNA sequencing of Dorsal Root Ganglia upon axonal injury, in presence or absence of NAC (N-acetyl cysteine), and upon H2O2 nerve treatment
SRR5381270	ftp.sra.ebi.ac.uk/vol1/fastq/SRR538/000/SRR5381270/SRR5381270_1.fastq.gz	RNA sequencing of Dorsal Root Ganglia upon axonal injury, in presence or absence of NAC (N-acetyl cysteine), and upon H2O2 nerve treatment
SRR5381271	ftp.sra.ebi.ac.uk/vol1/fastq/SRR538/001/SRR5381271/SRR5381271_1.fastq.gz	RNA sequencing of Dorsal Root Ganglia upon axonal injury, in presence or absence of NAC (N-acetyl cysteine), and upon H2O2 nerve treatment
SRR5381272	ftp.sra.ebi.ac.uk/vol1/fastq/SRR538/002/SRR5381272/SRR5381272_1.fastq.gz	RNA sequencing of Dorsal Root Ganglia upon axonal injury, in presence or absence of NAC (N-acetyl cysteine), and upon H2O2 nerve treatment
SRR5381273	ftp.sra.ebi.ac.uk/vol1/fastq/SRR538/003/SRR5381273/SRR5381273_1.fastq.gz	RNA sequencing of Dorsal Root Ganglia upon axonal injury, in presence or absence of NAC (N-acetyl cysteine), and upon H2O2 nerve treatment
SRR5381274	ftp.sra.ebi.ac.uk/vol1/fastq/SRR538/004/SRR5381274/SRR5381274_1.fastq.gz	RNA sequencing of Dorsal Root Ganglia upon axonal injury, in presence or absence of NAC (N-acetyl cysteine), and upon H2O2 nerve treatment
SRR5381275	ftp.sra.ebi.ac.uk/vol1/fastq/SRR538/005/SRR5381275/SRR5381275_1.fastq.gz	RNA sequencing of Dorsal Root Ganglia upon axonal injury, in presence or absence of NAC (N-acetyl cysteine), and upon H2O2 nerve treatment
SRR5381276	ftp.sra.ebi.ac.uk/vol1/fastq/SRR538/006/SRR5381276/SRR5381276_1.fastq.gz	RNA sequencing of Dorsal Root Ganglia upon axonal injury, in presence or absence of NAC (N-acetyl cysteine), and upon H2O2 nerve treatment
SRR5381277	ftp.sra.ebi.ac.uk/vol1/fastq/SRR538/007/SRR5381277/SRR5381277_1.fastq.gz	RNA sequencing of Dorsal Root Ganglia upon axonal injury, in presence or absence of NAC (N-acetyl cysteine), and upon H2O2 nerve treatment
SRR5381278	ftp.sra.ebi.ac.uk/vol1/fastq/SRR538/008/SRR5381278/SRR5381278_1.fastq.gz	RNA sequencing of Dorsal Root Ganglia upon axonal injury, in presence or absence of NAC (N-acetyl cysteine), and upon H2O2 nerve treatment
SRR8327789	ftp.sra.ebi.ac.uk/vol1/fastq/SRR832/009/SRR8327789/SRR8327789.fastq.gz	Translational profiling of dorsal root ganglia and spinal cord in a mouse model of neuropathic pain
SRR8327790	ftp.sra.ebi.ac.uk/vol1/fastq/SRR832/000/SRR8327790/SRR8327790.fastq.gz	Translational profiling of dorsal root ganglia and spinal cord in a mouse model of neuropathic pain
SRR8327793	ftp.sra.ebi.ac.uk/vol1/fastq/SRR832/003/SRR8327793/SRR8327793.fastq.gz	Translational profiling of dorsal root ganglia and spinal cord in a mouse model of neuropathic pain
SRR8327794	ftp.sra.ebi.ac.uk/vol1/fastq/SRR832/004/SRR8327794/SRR8327794.fastq.gz	Translational profiling of dorsal root ganglia and spinal cord in a mouse model of neuropathic pain
SRR8327797	ftp.sra.ebi.ac.uk/vol1/fastq/SRR832/007/SRR8327797/SRR8327797.fastq.gz	Translational profiling of dorsal root ganglia and spinal cord in a mouse model of neuropathic pain
SRR8327798	ftp.sra.ebi.ac.uk/vol1/fastq/SRR832/008/SRR8327798/SRR8327798.fastq.gz	Translational profiling of dorsal root ganglia and spinal cord in a mouse model of neuropathic pain
SRR8327801	ftp.sra.ebi.ac.uk/vol1/fastq/SRR832/001/SRR8327801/SRR8327801.fastq.gz	Translational profiling of dorsal root ganglia and spinal cord in a mouse model of neuropathic pain
SRR8327802	ftp.sra.ebi.ac.uk/vol1/fastq/SRR832/002/SRR8327802/SRR8327802.fastq.gz	Translational profiling of dorsal root ganglia and spinal cord in a mouse model of neuropathic pain
SRR8327805	ftp.sra.ebi.ac.uk/vol1/fastq/SRR832/005/SRR8327805/SRR8327805.fastq.gz	Translational profiling of dorsal root ganglia and spinal cord in a mouse model of neuropathic pain
SRR8327806	ftp.sra.ebi.ac.uk/vol1/fastq/SRR832/006/SRR8327806/SRR8327806.fastq.gz	Translational profiling of dorsal root ganglia and spinal cord in a mouse model of neuropathic pain
SRR8327809	ftp.sra.ebi.ac.uk/vol1/fastq/SRR832/009/SRR8327809/SRR8327809.fastq.gz	Translational profiling of dorsal root ganglia and spinal cord in a mouse model of neuropathic pain
SRR8327810	ftp.sra.ebi.ac.uk/vol1/fastq/SRR832/000/SRR8327810/SRR8327810.fastq.gz	Translational profiling of dorsal root ganglia and spinal cord in a mouse model of neuropathic pain
SRR8327813	ftp.sra.ebi.ac.uk/vol1/fastq/SRR832/003/SRR8327813/SRR8327813.fastq.gz	Translational profiling of dorsal root ganglia and spinal cord in a mouse model of neuropathic pain
SRR8327814	ftp.sra.ebi.ac.uk/vol1/fastq/SRR832/004/SRR8327814/SRR8327814.fastq.gz	Translational profiling of dorsal root ganglia and spinal cord in a mouse model of neuropathic pain
SRR8327817	ftp.sra.ebi.ac.uk/vol1/fastq/SRR832/007/SRR8327817/SRR8327817.fastq.gz	Translational profiling of dorsal root ganglia and spinal cord in a mouse model of neuropathic pain
SRR8327818	ftp.sra.ebi.ac.uk/vol1/fastq/SRR832/008/SRR8327818/SRR8327818.fastq.gz	Translational profiling of dorsal root ganglia and spinal cord in a mouse model of neuropathic pain
SRR8317930	ftp.sra.ebi.ac.uk/vol1/fastq/SRR831/000/SRR8317930/SRR8317930.fastq.gz	Comparative RNA-Seq transcriptome analyses of diabetic nerve and kidney disease
SRR8317931	ftp.sra.ebi.ac.uk/vol1/fastq/SRR831/001/SRR8317931/SRR8317931.fastq.gz	Comparative RNA-Seq transcriptome analyses of diabetic nerve and kidney disease
SRR8317932	ftp.sra.ebi.ac.uk/vol1/fastq/SRR831/002/SRR8317932/SRR8317932.fastq.gz	Comparative RNA-Seq transcriptome analyses of diabetic nerve and kidney disease
SRR8317933	ftp.sra.ebi.ac.uk/vol1/fastq/SRR831/003/SRR8317933/SRR8317933.fastq.gz	Comparative RNA-Seq transcriptome analyses of diabetic nerve and kidney disease
SRR8317934	ftp.sra.ebi.ac.uk/vol1/fastq/SRR831/004/SRR8317934/SRR8317934.fastq.gz	Comparative RNA-Seq transcriptome analyses of diabetic nerve and kidney disease
SRR8317935	ftp.sra.ebi.ac.uk/vol1/fastq/SRR831/005/SRR8317935/SRR8317935.fastq.gz	Comparative RNA-Seq transcriptome analyses of diabetic nerve and kidney disease
SRR8317942	ftp.sra.ebi.ac.uk/vol1/fastq/SRR831/002/SRR8317942/SRR8317942.fastq.gz	Comparative RNA-Seq transcriptome analyses of diabetic nerve and kidney disease
SRR8317943	ftp.sra.ebi.ac.uk/vol1/fastq/SRR831/003/SRR8317943/SRR8317943.fastq.gz	Comparative RNA-Seq transcriptome analyses of diabetic nerve and kidney disease
SRR8317944	ftp.sra.ebi.ac.uk/vol1/fastq/SRR831/004/SRR8317944/SRR8317944.fastq.gz	Comparative RNA-Seq transcriptome analyses of diabetic nerve and kidney disease
SRR8317945	ftp.sra.ebi.ac.uk/vol1/fastq/SRR831/005/SRR8317945/SRR8317945.fastq.gz	Comparative RNA-Seq transcriptome analyses of diabetic nerve and kidney disease
SRR8317946	ftp.sra.ebi.ac.uk/vol1/fastq/SRR831/006/SRR8317946/SRR8317946.fastq.gz	Comparative RNA-Seq transcriptome analyses of diabetic nerve and kidney disease
SRR8317947	ftp.sra.ebi.ac.uk/vol1/fastq/SRR831/007/SRR8317947/SRR8317947.fastq.gz	Comparative RNA-Seq transcriptome analyses of diabetic nerve and kidney disease
SRR8317954	ftp.sra.ebi.ac.uk/vol1/fastq/SRR831/004/SRR8317954/SRR8317954.fastq.gz	Comparative RNA-Seq transcriptome analyses of diabetic nerve and kidney disease
SRR8317955	ftp.sra.ebi.ac.uk/vol1/fastq/SRR831/005/SRR8317955/SRR8317955.fastq.gz	Comparative RNA-Seq transcriptome analyses of diabetic nerve and kidney disease
SRR8317956	ftp.sra.ebi.ac.uk/vol1/fastq/SRR831/006/SRR8317956/SRR8317956.fastq.gz	Comparative RNA-Seq transcriptome analyses of diabetic nerve and kidney disease
SRR8317957	ftp.sra.ebi.ac.uk/vol1/fastq/SRR831/007/SRR8317957/SRR8317957.fastq.gz	Comparative RNA-Seq transcriptome analyses of diabetic nerve and kidney disease
SRR8317958	ftp.sra.ebi.ac.uk/vol1/fastq/SRR831/008/SRR8317958/SRR8317958.fastq.gz	Comparative RNA-Seq transcriptome analyses of diabetic nerve and kidney disease
SRR8317959	ftp.sra.ebi.ac.uk/vol1/fastq/SRR831/009/SRR8317959/SRR8317959.fastq.gz	Comparative RNA-Seq transcriptome analyses of diabetic nerve and kidney disease
SRR8317966	ftp.sra.ebi.ac.uk/vol1/fastq/SRR831/006/SRR8317966/SRR8317966.fastq.gz	Comparative RNA-Seq transcriptome analyses of diabetic nerve and kidney disease
SRR8317967	ftp.sra.ebi.ac.uk/vol1/fastq/SRR831/007/SRR8317967/SRR8317967.fastq.gz	Comparative RNA-Seq transcriptome analyses of diabetic nerve and kidney disease
SRR8317968	ftp.sra.ebi.ac.uk/vol1/fastq/SRR831/008/SRR8317968/SRR8317968.fastq.gz	Comparative RNA-Seq transcriptome analyses of diabetic nerve and kidney disease
SRR8317969	ftp.sra.ebi.ac.uk/vol1/fastq/SRR831/009/SRR8317969/SRR8317969.fastq.gz	Comparative RNA-Seq transcriptome analyses of diabetic nerve and kidney disease
SRR8317970	ftp.sra.ebi.ac.uk/vol1/fastq/SRR831/000/SRR8317970/SRR8317970.fastq.gz	Comparative RNA-Seq transcriptome analyses of diabetic nerve and kidney disease
SRR1923006	ftp.sra.ebi.ac.uk/vol1/fastq/SRR192/006/SRR1923006/SRR1923006_1.fastq.gz	Robust axonal regeneration occurs in the injured CAST/Ei mouse central nervous system
SRR1923007	ftp.sra.ebi.ac.uk/vol1/fastq/SRR192/007/SRR1923007/SRR1923007_1.fastq.gz	Robust axonal regeneration occurs in the injured CAST/Ei mouse central nervous system
SRR1923008	ftp.sra.ebi.ac.uk/vol1/fastq/SRR192/008/SRR1923008/SRR1923008_1.fastq.gz	Robust axonal regeneration occurs in the injured CAST/Ei mouse central nervous system
SRR1923009	ftp.sra.ebi.ac.uk/vol1/fastq/SRR192/009/SRR1923009/SRR1923009_1.fastq.gz	Robust axonal regeneration occurs in the injured CAST/Ei mouse central nervous system
SRR1923010	ftp.sra.ebi.ac.uk/vol1/fastq/SRR192/000/SRR1923010/SRR1923010_1.fastq.gz	Robust axonal regeneration occurs in the injured CAST/Ei mouse central nervous system
SRR1923011	ftp.sra.ebi.ac.uk/vol1/fastq/SRR192/001/SRR1923011/SRR1923011_1.fastq.gz	Robust axonal regeneration occurs in the injured CAST/Ei mouse central nervous system
SRR1923012	ftp.sra.ebi.ac.uk/vol1/fastq/SRR192/002/SRR1923012/SRR1923012_1.fastq.gz	Robust axonal regeneration occurs in the injured CAST/Ei mouse central nervous system
SRR1923013	ftp.sra.ebi.ac.uk/vol1/fastq/SRR192/003/SRR1923013/SRR1923013_1.fastq.gz	Robust axonal regeneration occurs in the injured CAST/Ei mouse central nervous system
SRR1923014	ftp.sra.ebi.ac.uk/vol1/fastq/SRR192/004/SRR1923014/SRR1923014_1.fastq.gz	Robust axonal regeneration occurs in the injured CAST/Ei mouse central nervous system
SRR1923015	ftp.sra.ebi.ac.uk/vol1/fastq/SRR192/005/SRR1923015/SRR1923015_1.fastq.gz	Robust axonal regeneration occurs in the injured CAST/Ei mouse central nervous system
SRR1923016	ftp.sra.ebi.ac.uk/vol1/fastq/SRR192/006/SRR1923016/SRR1923016_1.fastq.gz	Robust axonal regeneration occurs in the injured CAST/Ei mouse central nervous system
SRR1923017	ftp.sra.ebi.ac.uk/vol1/fastq/SRR192/007/SRR1923017/SRR1923017_1.fastq.gz	Robust axonal regeneration occurs in the injured CAST/Ei mouse central nervous system
SRR1923018	ftp.sra.ebi.ac.uk/vol1/fastq/SRR192/008/SRR1923018/SRR1923018_1.fastq.gz	Robust axonal regeneration occurs in the injured CAST/Ei mouse central nervous system
SRR1923019	ftp.sra.ebi.ac.uk/vol1/fastq/SRR192/009/SRR1923019/SRR1923019_1.fastq.gz	Robust axonal regeneration occurs in the injured CAST/Ei mouse central nervous system
SRR1923020	ftp.sra.ebi.ac.uk/vol1/fastq/SRR192/000/SRR1923020/SRR1923020_1.fastq.gz	Robust axonal regeneration occurs in the injured CAST/Ei mouse central nervous system
SRR1923021	ftp.sra.ebi.ac.uk/vol1/fastq/SRR192/001/SRR1923021/SRR1923021_1.fastq.gz	Robust axonal regeneration occurs in the injured CAST/Ei mouse central nervous system
SRR1923022	ftp.sra.ebi.ac.uk/vol1/fastq/SRR192/002/SRR1923022/SRR1923022_1.fastq.gz	Robust axonal regeneration occurs in the injured CAST/Ei mouse central nervous system
SRR1923023	ftp.sra.ebi.ac.uk/vol1/fastq/SRR192/003/SRR1923023/SRR1923023_1.fastq.gz	Robust axonal regeneration occurs in the injured CAST/Ei mouse central nervous system
SRR1923024	ftp.sra.ebi.ac.uk/vol1/fastq/SRR192/004/SRR1923024/SRR1923024_1.fastq.gz	Robust axonal regeneration occurs in the injured CAST/Ei mouse central nervous system
SRR1923025	ftp.sra.ebi.ac.uk/vol1/fastq/SRR192/005/SRR1923025/SRR1923025_1.fastq.gz	Robust axonal regeneration occurs in the injured CAST/Ei mouse central nervous system
SRR1923026	ftp.sra.ebi.ac.uk/vol1/fastq/SRR192/006/SRR1923026/SRR1923026_1.fastq.gz	Robust axonal regeneration occurs in the injured CAST/Ei mouse central nervous system
SRR1923027	ftp.sra.ebi.ac.uk/vol1/fastq/SRR192/007/SRR1923027/SRR1923027_1.fastq.gz	Robust axonal regeneration occurs in the injured CAST/Ei mouse central nervous system
SRR1923028	ftp.sra.ebi.ac.uk/vol1/fastq/SRR192/008/SRR1923028/SRR1923028_1.fastq.gz	Robust axonal regeneration occurs in the injured CAST/Ei mouse central nervous system
SRR1923029	ftp.sra.ebi.ac.uk/vol1/fastq/SRR192/009/SRR1923029/SRR1923029_1.fastq.gz	Robust axonal regeneration occurs in the injured CAST/Ei mouse central nervous system
SRR5822143	ftp.sra.ebi.ac.uk/vol1/fastq/SRR582/003/SRR5822143/SRR5822143_1.fastq.gz	RNA-Seq analysis of sorted cortical projection neuron subtype specific responses in a mouse model of ALS over the course of disease progression
SRR5822144	ftp.sra.ebi.ac.uk/vol1/fastq/SRR582/004/SRR5822144/SRR5822144_1.fastq.gz	RNA-Seq analysis of sorted cortical projection neuron subtype specific responses in a mouse model of ALS over the course of disease progression
SRR5822145	ftp.sra.ebi.ac.uk/vol1/fastq/SRR582/005/SRR5822145/SRR5822145_1.fastq.gz	RNA-Seq analysis of sorted cortical projection neuron subtype specific responses in a mouse model of ALS over the course of disease progression
SRR5822146	ftp.sra.ebi.ac.uk/vol1/fastq/SRR582/006/SRR5822146/SRR5822146_1.fastq.gz	RNA-Seq analysis of sorted cortical projection neuron subtype specific responses in a mouse model of ALS over the course of disease progression
SRR5822147	ftp.sra.ebi.ac.uk/vol1/fastq/SRR582/007/SRR5822147/SRR5822147_1.fastq.gz	RNA-Seq analysis of sorted cortical projection neuron subtype specific responses in a mouse model of ALS over the course of disease progression
SRR5822148	ftp.sra.ebi.ac.uk/vol1/fastq/SRR582/008/SRR5822148/SRR5822148_1.fastq.gz	RNA-Seq analysis of sorted cortical projection neuron subtype specific responses in a mouse model of ALS over the course of disease progression
SRR5822149	ftp.sra.ebi.ac.uk/vol1/fastq/SRR582/009/SRR5822149/SRR5822149_1.fastq.gz	RNA-Seq analysis of sorted cortical projection neuron subtype specific responses in a mouse model of ALS over the course of disease progression
SRR5822150	ftp.sra.ebi.ac.uk/vol1/fastq/SRR582/000/SRR5822150/SRR5822150_1.fastq.gz	RNA-Seq analysis of sorted cortical projection neuron subtype specific responses in a mouse model of ALS over the course of disease progression
SRR5822151	ftp.sra.ebi.ac.uk/vol1/fastq/SRR582/001/SRR5822151/SRR5822151_1.fastq.gz	RNA-Seq analysis of sorted cortical projection neuron subtype specific responses in a mouse model of ALS over the course of disease progression
SRR5822152	ftp.sra.ebi.ac.uk/vol1/fastq/SRR582/002/SRR5822152/SRR5822152_1.fastq.gz	RNA-Seq analysis of sorted cortical projection neuron subtype specific responses in a mouse model of ALS over the course of disease progression
SRR5822153	ftp.sra.ebi.ac.uk/vol1/fastq/SRR582/003/SRR5822153/SRR5822153_1.fastq.gz	RNA-Seq analysis of sorted cortical projection neuron subtype specific responses in a mouse model of ALS over the course of disease progression
SRR5822154	ftp.sra.ebi.ac.uk/vol1/fastq/SRR582/004/SRR5822154/SRR5822154_1.fastq.gz	RNA-Seq analysis of sorted cortical projection neuron subtype specific responses in a mouse model of ALS over the course of disease progression
SRR5822155	ftp.sra.ebi.ac.uk/vol1/fastq/SRR582/005/SRR5822155/SRR5822155_1.fastq.gz	RNA-Seq analysis of sorted cortical projection neuron subtype specific responses in a mouse model of ALS over the course of disease progression
SRR5822156	ftp.sra.ebi.ac.uk/vol1/fastq/SRR582/006/SRR5822156/SRR5822156_1.fastq.gz	RNA-Seq analysis of sorted cortical projection neuron subtype specific responses in a mouse model of ALS over the course of disease progression
SRR5822157	ftp.sra.ebi.ac.uk/vol1/fastq/SRR582/007/SRR5822157/SRR5822157_1.fastq.gz	RNA-Seq analysis of sorted cortical projection neuron subtype specific responses in a mouse model of ALS over the course of disease progression
SRR5822158	ftp.sra.ebi.ac.uk/vol1/fastq/SRR582/008/SRR5822158/SRR5822158_1.fastq.gz	RNA-Seq analysis of sorted cortical projection neuron subtype specific responses in a mouse model of ALS over the course of disease progression
SRR941495.fastq.gz	ftp.sra.ebi.ac.uk/vol1/fastq/SRR941/SRR941495/SRR941495.fastq.gz	Mouse ES-derived motor neurons (ES-MN) exposed to SOD1 mutant mouse astrocyte conditioned media
SRR941496.fastq.gz	ftp.sra.ebi.ac.uk/vol1/fastq/SRR941/SRR941496/SRR941496.fastq.gz	Mouse ES-derived motor neurons (ES-MN) exposed to SOD1 mutant mouse astrocyte conditioned media
SRR941497.fastq.gz	ftp.sra.ebi.ac.uk/vol1/fastq/SRR941/SRR941497/SRR941497.fastq.gz	Mouse ES-derived motor neurons (ES-MN) exposed to SOD1 mutant mouse astrocyte conditioned media
SRR941498.fastq.gz	ftp.sra.ebi.ac.uk/vol1/fastq/SRR941/SRR941498/SRR941498.fastq.gz	Mouse ES-derived motor neurons (ES-MN) exposed to SOD1 mutant mouse astrocyte conditioned media
SRR941499.fastq.gz	ftp.sra.ebi.ac.uk/vol1/fastq/SRR941/SRR941499/SRR941499.fastq.gz	Mouse ES-derived motor neurons (ES-MN) exposed to SOD1 mutant mouse astrocyte conditioned media
SRR941500.fastq.gz	ftp.sra.ebi.ac.uk/vol1/fastq/SRR941/SRR941500/SRR941500.fastq.gz	Mouse ES-derived motor neurons (ES-MN) exposed to SOD1 mutant mouse astrocyte conditioned media
SRR941501.fastq.gz	ftp.sra.ebi.ac.uk/vol1/fastq/SRR941/SRR941501/SRR941501.fastq.gz	Mouse ES-derived motor neurons (ES-MN) exposed to SOD1 mutant mouse astrocyte conditioned media
SRR941502.fastq.gz	ftp.sra.ebi.ac.uk/vol1/fastq/SRR941/SRR941502/SRR941502.fastq.gz	Mouse ES-derived motor neurons (ES-MN) exposed to SOD1 mutant mouse astrocyte conditioned media
SRR941503.fastq.gz	ftp.sra.ebi.ac.uk/vol1/fastq/SRR941/SRR941503/SRR941503.fastq.gz	Mouse ES-derived motor neurons (ES-MN) exposed to SOD1 mutant mouse astrocyte conditioned media
SRR941504.fastq.gz	ftp.sra.ebi.ac.uk/vol1/fastq/SRR941/SRR941504/SRR941504.fastq.gz	Mouse ES-derived motor neurons (ES-MN) exposed to SOD1 mutant mouse astrocyte conditioned media
SRR941505.fastq.gz	ftp.sra.ebi.ac.uk/vol1/fastq/SRR941/SRR941505/SRR941505.fastq.gz	Mouse ES-derived motor neurons (ES-MN) exposed to SOD1 mutant mouse astrocyte conditioned media
SRR941506.fastq.gz	ftp.sra.ebi.ac.uk/vol1/fastq/SRR941/SRR941506/SRR941506.fastq.gz	Mouse ES-derived motor neurons (ES-MN) exposed to SOD1 mutant mouse astrocyte conditioned media
SRR941507.fastq.gz	ftp.sra.ebi.ac.uk/vol1/fastq/SRR941/SRR941507/SRR941507.fastq.gz	Mouse ES-derived motor neurons (ES-MN) exposed to SOD1 mutant mouse astrocyte conditioned media
SRR941508.fastq.gz	ftp.sra.ebi.ac.uk/vol1/fastq/SRR941/SRR941508/SRR941508.fastq.gz	Mouse ES-derived motor neurons (ES-MN) exposed to SOD1 mutant mouse astrocyte conditioned media
SRR941509.fastq.gz	ftp.sra.ebi.ac.uk/vol1/fastq/SRR941/SRR941509/SRR941509.fastq.gz	Mouse ES-derived motor neurons (ES-MN) exposed to SOD1 mutant mouse astrocyte conditioned media
SRR941510.fastq.gz	ftp.sra.ebi.ac.uk/vol1/fastq/SRR941/SRR941510/SRR941510.fastq.gz	Mouse ES-derived motor neurons (ES-MN) exposed to SOD1 mutant mouse astrocyte conditioned media
SRR941511.fastq.gz	ftp.sra.ebi.ac.uk/vol1/fastq/SRR941/SRR941511/SRR941511.fastq.gz	Mouse ES-derived motor neurons (ES-MN) exposed to SOD1 mutant mouse astrocyte conditioned media
SRR941512.fastq.gz	ftp.sra.ebi.ac.uk/vol1/fastq/SRR941/SRR941512/SRR941512.fastq.gz	Mouse ES-derived motor neurons (ES-MN) exposed to SOD1 mutant mouse astrocyte conditioned media
SRR941513.fastq.gz	ftp.sra.ebi.ac.uk/vol1/fastq/SRR941/SRR941513/SRR941513.fastq.gz	Mouse ES-derived motor neurons (ES-MN) exposed to SOD1 mutant mouse astrocyte conditioned media
SRR941514.fastq.gz	ftp.sra.ebi.ac.uk/vol1/fastq/SRR941/SRR941514/SRR941514.fastq.gz	Mouse ES-derived motor neurons (ES-MN) exposed to SOD1 mutant mouse astrocyte conditioned media
SRR941515.fastq.gz	ftp.sra.ebi.ac.uk/vol1/fastq/SRR941/SRR941515/SRR941515.fastq.gz	Mouse ES-derived motor neurons (ES-MN) exposed to SOD1 mutant mouse astrocyte conditioned media
SRR941516.fastq.gz	ftp.sra.ebi.ac.uk/vol1/fastq/SRR941/SRR941516/SRR941516.fastq.gz	Mouse ES-derived motor neurons (ES-MN) exposed to SOD1 mutant mouse astrocyte conditioned media
SRR941517.fastq.gz	ftp.sra.ebi.ac.uk/vol1/fastq/SRR941/SRR941517/SRR941517.fastq.gz	Mouse ES-derived motor neurons (ES-MN) exposed to SOD1 mutant mouse astrocyte conditioned media
SRR941518.fastq.gz	ftp.sra.ebi.ac.uk/vol1/fastq/SRR941/SRR941518/SRR941518.fastq.gz	Mouse ES-derived motor neurons (ES-MN) exposed to SOD1 mutant mouse astrocyte conditioned media
SRR941519.fastq.gz	ftp.sra.ebi.ac.uk/vol1/fastq/SRR941/SRR941519/SRR941519.fastq.gz	Mouse ES-derived motor neurons (ES-MN) exposed to SOD1 mutant mouse astrocyte conditioned media
SRR941520.fastq.gz	ftp.sra.ebi.ac.uk/vol1/fastq/SRR941/SRR941520/SRR941520.fastq.gz	Mouse ES-derived motor neurons (ES-MN) exposed to SOD1 mutant mouse astrocyte conditioned media
SRR941521.fastq.gz	ftp.sra.ebi.ac.uk/vol1/fastq/SRR941/SRR941521/SRR941521.fastq.gz	Mouse ES-derived motor neurons (ES-MN) exposed to SOD1 mutant mouse astrocyte conditioned media
SRR941522.fastq.gz	ftp.sra.ebi.ac.uk/vol1/fastq/SRR941/SRR941522/SRR941522.fastq.gz	Mouse ES-derived motor neurons (ES-MN) exposed to SOD1 mutant mouse astrocyte conditioned media
SRR941523.fastq.gz	ftp.sra.ebi.ac.uk/vol1/fastq/SRR941/SRR941523/SRR941523.fastq.gz	Mouse ES-derived motor neurons (ES-MN) exposed to SOD1 mutant mouse astrocyte conditioned media
SRR941524.fastq.gz	ftp.sra.ebi.ac.uk/vol1/fastq/SRR941/SRR941524/SRR941524.fastq.gz	Mouse ES-derived motor neurons (ES-MN) exposed to SOD1 mutant mouse astrocyte conditioned media
SRR941525.fastq.gz	ftp.sra.ebi.ac.uk/vol1/fastq/SRR941/SRR941525/SRR941525.fastq.gz	Mouse ES-derived motor neurons (ES-MN) exposed to SOD1 mutant mouse astrocyte conditioned media
SRR941526.fastq.gz	ftp.sra.ebi.ac.uk/vol1/fastq/SRR941/SRR941526/SRR941526.fastq.gz	Mouse ES-derived motor neurons (ES-MN) exposed to SOD1 mutant mouse astrocyte conditioned media
SRR941527.fastq.gz	ftp.sra.ebi.ac.uk/vol1/fastq/SRR941/SRR941527/SRR941527.fastq.gz	Mouse ES-derived motor neurons (ES-MN) exposed to SOD1 mutant mouse astrocyte conditioned media
SRR941528.fastq.gz	ftp.sra.ebi.ac.uk/vol1/fastq/SRR941/SRR941528/SRR941528.fastq.gz	Mouse ES-derived motor neurons (ES-MN) exposed to SOD1 mutant mouse astrocyte conditioned media
SRR941529.fastq.gz	ftp.sra.ebi.ac.uk/vol1/fastq/SRR941/SRR941529/SRR941529.fastq.gz	Mouse ES-derived motor neurons (ES-MN) exposed to SOD1 mutant mouse astrocyte conditioned media
SRR941530.fastq.gz	ftp.sra.ebi.ac.uk/vol1/fastq/SRR941/SRR941530/SRR941530.fastq.gz	Mouse ES-derived motor neurons (ES-MN) exposed to SOD1 mutant mouse astrocyte conditioned media
SRR515121.fastq.gz	ftp.sra.ebi.ac.uk/vol1/fastq/SRR515/SRR515121/SRR515121.fastq.gz	Transcriptome profiling of SOD1 mutant ALS model motor neurons.
SRR515122.fastq.gz	ftp.sra.ebi.ac.uk/vol1/fastq/SRR515/SRR515122/SRR515122.fastq.gz	Transcriptome profiling of SOD1 mutant ALS model motor neurons.
SRR515123.fastq.gz	ftp.sra.ebi.ac.uk/vol1/fastq/SRR515/SRR515123/SRR515123.fastq.gz	Transcriptome profiling of SOD1 mutant ALS model motor neurons.
SRR515124.fastq.gz	ftp.sra.ebi.ac.uk/vol1/fastq/SRR515/SRR515124/SRR515124.fastq.gz	Transcriptome profiling of SOD1 mutant ALS model motor neurons.
SRR6398801	ftp.sra.ebi.ac.uk/vol1/fastq/SRR639/001/SRR6398801/SRR6398801.fastq.gz	A comprehensive map coupling histone modifications with gene regulation in adult dopaminergic and serotonergic neurons [TRAP-Seq mDA_6-OHDA]
SRR6398803	ftp.sra.ebi.ac.uk/vol1/fastq/SRR639/003/SRR6398803/SRR6398803.fastq.gz	A comprehensive map coupling histone modifications with gene regulation in adult dopaminergic and serotonergic neurons [TRAP-Seq mDA_6-OHDA]
SRR6398806	ftp.sra.ebi.ac.uk/vol1/fastq/SRR639/006/SRR6398806/SRR6398806.fastq.gz	A comprehensive map coupling histone modifications with gene regulation in adult dopaminergic and serotonergic neurons [TRAP-Seq mDA_6-OHDA]
SRR6398808	ftp.sra.ebi.ac.uk/vol1/fastq/SRR639/008/SRR6398808/SRR6398808.fastq.gz	A comprehensive map coupling histone modifications with gene regulation in adult dopaminergic and serotonergic neurons [TRAP-Seq mDA_6-OHDA]
SRR6398810	ftp.sra.ebi.ac.uk/vol1/fastq/SRR639/000/SRR6398810/SRR6398810.fastq.gz	A comprehensive map coupling histone modifications with gene regulation in adult dopaminergic and serotonergic neurons [TRAP-Seq mDA_6-OHDA]
SRR6398812	ftp.sra.ebi.ac.uk/vol1/fastq/SRR639/002/SRR6398812/SRR6398812.fastq.gz	A comprehensive map coupling histone modifications with gene regulation in adult dopaminergic and serotonergic neurons [TRAP-Seq mDA_6-OHDA]
SRR6398814	ftp.sra.ebi.ac.uk/vol1/fastq/SRR639/004/SRR6398814/SRR6398814.fastq.gz	A comprehensive map coupling histone modifications with gene regulation in adult dopaminergic and serotonergic neurons [TRAP-Seq mDA_6-OHDA]
SRR6398816	ftp.sra.ebi.ac.uk/vol1/fastq/SRR639/006/SRR6398816/SRR6398816.fastq.gz	A comprehensive map coupling histone modifications with gene regulation in adult dopaminergic and serotonergic neurons [TRAP-Seq mDA_6-OHDA]
SRR6398818	ftp.sra.ebi.ac.uk/vol1/fastq/SRR639/008/SRR6398818/SRR6398818.fastq.gz	A comprehensive map coupling histone modifications with gene regulation in adult dopaminergic and serotonergic neurons [TRAP-Seq mDA_6-OHDA]
SRR6398820	ftp.sra.ebi.ac.uk/vol1/fastq/SRR639/000/SRR6398820/SRR6398820.fastq.gz	A comprehensive map coupling histone modifications with gene regulation in adult dopaminergic and serotonergic neurons [TRAP-Seq mDA_6-OHDA]
SRR6399010	ftp.sra.ebi.ac.uk/vol1/fastq/SRR639/000/SRR6399010/SRR6399010.fastq.gz	A comprehensive map coupling histone modifications with gene regulation in adult dopaminergic and serotonergic neurons [TRAP-Seq mDA_Meth]
SRR6399012	ftp.sra.ebi.ac.uk/vol1/fastq/SRR639/002/SRR6399012/SRR6399012.fastq.gz	A comprehensive map coupling histone modifications with gene regulation in adult dopaminergic and serotonergic neurons [TRAP-Seq mDA_Meth]
SRR6399014	ftp.sra.ebi.ac.uk/vol1/fastq/SRR639/004/SRR6399014/SRR6399014.fastq.gz	A comprehensive map coupling histone modifications with gene regulation in adult dopaminergic and serotonergic neurons [TRAP-Seq mDA_Meth]
SRR6399016	ftp.sra.ebi.ac.uk/vol1/fastq/SRR639/006/SRR6399016/SRR6399016.fastq.gz	A comprehensive map coupling histone modifications with gene regulation in adult dopaminergic and serotonergic neurons [TRAP-Seq mDA_Meth]
SRR6399018	ftp.sra.ebi.ac.uk/vol1/fastq/SRR639/008/SRR6399018/SRR6399018.fastq.gz	A comprehensive map coupling histone modifications with gene regulation in adult dopaminergic and serotonergic neurons [TRAP-Seq mDA_Meth]
SRR6399020	ftp.sra.ebi.ac.uk/vol1/fastq/SRR639/000/SRR6399020/SRR6399020.fastq.gz	A comprehensive map coupling histone modifications with gene regulation in adult dopaminergic and serotonergic neurons [TRAP-Seq mDA_Meth]
SRR6399022	ftp.sra.ebi.ac.uk/vol1/fastq/SRR639/002/SRR6399022/SRR6399022.fastq.gz	A comprehensive map coupling histone modifications with gene regulation in adult dopaminergic and serotonergic neurons [TRAP-Seq mDA_Meth]
SRR6399024	ftp.sra.ebi.ac.uk/vol1/fastq/SRR639/004/SRR6399024/SRR6399024.fastq.gz	A comprehensive map coupling histone modifications with gene regulation in adult dopaminergic and serotonergic neurons [TRAP-Seq mDA_Meth]
SRR6398782	ftp.sra.ebi.ac.uk/vol1/fastq/SRR639/002/SRR6398782/SRR6398782.fastq.gz	A comprehensive map coupling histone modifications with gene regulation in adult dopaminergic and serotonergic neurons [TRAP-Seq SER_Meth]
SRR6398783	ftp.sra.ebi.ac.uk/vol1/fastq/SRR639/003/SRR6398783/SRR6398783.fastq.gz	A comprehensive map coupling histone modifications with gene regulation in adult dopaminergic and serotonergic neurons [TRAP-Seq SER_Meth]
SRR6398784	ftp.sra.ebi.ac.uk/vol1/fastq/SRR639/004/SRR6398784/SRR6398784.fastq.gz	A comprehensive map coupling histone modifications with gene regulation in adult dopaminergic and serotonergic neurons [TRAP-Seq SER_Meth]
SRR6398785	ftp.sra.ebi.ac.uk/vol1/fastq/SRR639/005/SRR6398785/SRR6398785.fastq.gz	A comprehensive map coupling histone modifications with gene regulation in adult dopaminergic and serotonergic neurons [TRAP-Seq SER_Meth]
SRR6398790	ftp.sra.ebi.ac.uk/vol1/fastq/SRR639/000/SRR6398790/SRR6398790.fastq.gz	A comprehensive map coupling histone modifications with gene regulation in adult dopaminergic and serotonergic neurons [TRAP-Seq SER_Meth]
SRR6398791	ftp.sra.ebi.ac.uk/vol1/fastq/SRR639/001/SRR6398791/SRR6398791.fastq.gz	A comprehensive map coupling histone modifications with gene regulation in adult dopaminergic and serotonergic neurons [TRAP-Seq SER_Meth]
SRR6398792	ftp.sra.ebi.ac.uk/vol1/fastq/SRR639/002/SRR6398792/SRR6398792.fastq.gz	A comprehensive map coupling histone modifications with gene regulation in adult dopaminergic and serotonergic neurons [TRAP-Seq SER_Meth]
SRR6398793	ftp.sra.ebi.ac.uk/vol1/fastq/SRR639/003/SRR6398793/SRR6398793.fastq.gz	A comprehensive map coupling histone modifications with gene regulation in adult dopaminergic and serotonergic neurons [TRAP-Seq SER_Meth]
SRR7459133	ftp.sra.ebi.ac.uk/vol1/fastq/SRR745/003/SRR7459133/SRR7459133_1.fastq.gz	Transcriptional alterations in Nucleus Accumbens somatostatin interneurons following exposure to cocaine
SRR7459134	ftp.sra.ebi.ac.uk/vol1/fastq/SRR745/004/SRR7459134/SRR7459134_1.fastq.gz	Transcriptional alterations in Nucleus Accumbens somatostatin interneurons following exposure to cocaine
SRR7459135	ftp.sra.ebi.ac.uk/vol1/fastq/SRR745/005/SRR7459135/SRR7459135_1.fastq.gz	Transcriptional alterations in Nucleus Accumbens somatostatin interneurons following exposure to cocaine
SRR7459136	ftp.sra.ebi.ac.uk/vol1/fastq/SRR745/006/SRR7459136/SRR7459136_1.fastq.gz	Transcriptional alterations in Nucleus Accumbens somatostatin interneurons following exposure to cocaine
SRR7459137	ftp.sra.ebi.ac.uk/vol1/fastq/SRR745/007/SRR7459137/SRR7459137_1.fastq.gz	Transcriptional alterations in Nucleus Accumbens somatostatin interneurons following exposure to cocaine
SRR7459138	ftp.sra.ebi.ac.uk/vol1/fastq/SRR745/008/SRR7459138/SRR7459138_1.fastq.gz	Transcriptional alterations in Nucleus Accumbens somatostatin interneurons following exposure to cocaine
SRR7459139	ftp.sra.ebi.ac.uk/vol1/fastq/SRR745/009/SRR7459139/SRR7459139_1.fastq.gz	Transcriptional alterations in Nucleus Accumbens somatostatin interneurons following exposure to cocaine
SRR7459140	ftp.sra.ebi.ac.uk/vol1/fastq/SRR745/000/SRR7459140/SRR7459140_1.fastq.gz	Transcriptional alterations in Nucleus Accumbens somatostatin interneurons following exposure to cocaine
SRR7459141	ftp.sra.ebi.ac.uk/vol1/fastq/SRR745/001/SRR7459141/SRR7459141_1.fastq.gz	Transcriptional alterations in Nucleus Accumbens somatostatin interneurons following exposure to cocaine
SRR7459142	ftp.sra.ebi.ac.uk/vol1/fastq/SRR745/002/SRR7459142/SRR7459142_1.fastq.gz	Transcriptional alterations in Nucleus Accumbens somatostatin interneurons following exposure to cocaine
SRR7459143	ftp.sra.ebi.ac.uk/vol1/fastq/SRR745/003/SRR7459143/SRR7459143_1.fastq.gz	Transcriptional alterations in Nucleus Accumbens somatostatin interneurons following exposure to cocaine
SRR7459144	ftp.sra.ebi.ac.uk/vol1/fastq/SRR745/004/SRR7459144/SRR7459144_1.fastq.gz	Transcriptional alterations in Nucleus Accumbens somatostatin interneurons following exposure to cocaine
SRR7459145	ftp.sra.ebi.ac.uk/vol1/fastq/SRR745/005/SRR7459145/SRR7459145_1.fastq.gz	Transcriptional alterations in Nucleus Accumbens somatostatin interneurons following exposure to cocaine
SRR7459146	ftp.sra.ebi.ac.uk/vol1/fastq/SRR745/006/SRR7459146/SRR7459146_1.fastq.gz	Transcriptional alterations in Nucleus Accumbens somatostatin interneurons following exposure to cocaine
SRR7459147	ftp.sra.ebi.ac.uk/vol1/fastq/SRR745/007/SRR7459147/SRR7459147_1.fastq.gz	Transcriptional alterations in Nucleus Accumbens somatostatin interneurons following exposure to cocaine
SRR7459148	ftp.sra.ebi.ac.uk/vol1/fastq/SRR745/008/SRR7459148/SRR7459148_1.fastq.gz	Transcriptional alterations in Nucleus Accumbens somatostatin interneurons following exposure to cocaine
SRR7459149	ftp.sra.ebi.ac.uk/vol1/fastq/SRR745/009/SRR7459149/SRR7459149_1.fastq.gz	Transcriptional alterations in Nucleus Accumbens somatostatin interneurons following exposure to cocaine
SRR7459150	ftp.sra.ebi.ac.uk/vol1/fastq/SRR745/000/SRR7459150/SRR7459150_1.fastq.gz	Transcriptional alterations in Nucleus Accumbens somatostatin interneurons following exposure to cocaine
SRR7459151	ftp.sra.ebi.ac.uk/vol1/fastq/SRR745/001/SRR7459151/SRR7459151_1.fastq.gz	Transcriptional alterations in Nucleus Accumbens somatostatin interneurons following exposure to cocaine
SRR7459152	ftp.sra.ebi.ac.uk/vol1/fastq/SRR745/002/SRR7459152/SRR7459152_1.fastq.gz	Transcriptional alterations in Nucleus Accumbens somatostatin interneurons following exposure to cocaine
