# Supplementary material for: The NR4A2/VGF pathway fuels inflammation-induced neurodegeneration via promoting neuronal glycolysis
Source: J Clin Invest. 2024 Jun 18;134(16):e177692. doi: 10.1172/JCI177692 (PMC11324305; doi:10.1172/JCI177692)
Supplement: Supplemental table 2 [file jci-134-177692-s025.xlsx]

## Sheet: Sheet 1
UP: Black	UP: Darkgreen	UP: Darkseagreen	DOWN: Magenta
Acads	Abcf1	Abcf1	2310033P09Rik
Ak1	Acads	Acads	5730409E04Rik
Ankrd52	Ahdc1	Ak1	9130401M01Rik
Ap1b1	Amdhd2	Ankrd52	AI593442
Ap2a2	Ankrd52	Ap1b1	Ablim2
Ap2m1	Anxa7	Ap2a2	Add2
Ap2s1	Ap1b1	Ap2s1	Agpat1
Apc2	Ap2m1	Apc2	Ahdc1
Arhgef10l	Apc2	Arhgef10l	Ap3s2
Armc5	Arhgef10l	Armc5	Arf1
Atp1a1	Armc5	Atp1a1	Arhgef17
B3gat3	Asb6	B3gat3	Atn1
Cacna1h	Atp1a1	Bbc3	BC048403
Cgref1	B3gat3	Cacna1h	Bcl6
Chga	Bbc3	Cgref1	Bsdc1
Chpf	Cacna1h	Chga	C2cd2l
Cic	Capn1	Chpf	Calm3
Cpt2	Card10	Cic	Capzb
Ctbp1	Cgref1	Cpt2	Cdk5r2
Dctn1	Chpf	Ctbp1	Cic
Dhcr7	Cic	Dctn1	Ctxn1
Disp2	Cpt2	Dhcr7	D430041D05Rik
Dysf	Ctbp1	Disp2	Dab2ip
Eif2b4	Dab2ip	Dysf	Dagla
Eif3d	Dctn1	Eif2b4	Dkk3
Eif4g1	Dhcr24	Eif3d	Dlat
Fam219a	Dhcr7	Eif4g1	Dlgap4
Flywch1	Dysf	Fam219a	Dusp19
Gba	Eif2b4	Flywch1	Ehd3
Gga1	Eif3d	Gba	Elfn2
Gnb2	Eif4g1	Gga1	Epb41l1
Gpi1	Fam219a	Gnb2	Fdx2
H13	Gba	Gpi1	Gpr68
Hif1an	Gga1	Gtf3c1	Gramd1b
Hpn	Gnas	H13	H2ax
Itga3	Gnb2	Hif1an	Ino80c
Itpr3	Gtf3c1	Hpn	Lrrc61
Kif1a	H13	Itga3	Lrrn2
Klc1	H1f10	Itpr3	Map1b
Klc2	Hif1an	Jpt1	Mapre3
L1cam	Hsd17b14	Kif1a	Mgrn1
Larp1	Itga3	Klc1	Midn
Lgi3	Itpr3	Klc2	Mink1
Lrsam1	Jpt1	L1cam	Mrtfa
Map1b	Kcnk9	Larp1	Ncor2
Map6	Klc1	Lrsam1	Nisch
Map7d1	L1cam	Map1b	Nol6
Mapk8ip3	Larp1	Map6	Nos1
Micu1	Lrsam1	Map7d1	Nova2
Mink1	Map6	Mapk8ip3	Ntng2
Myl6	Map7d1	Micu1	Nudt3
Nacad	Mapk8ip3	Mink1	Pdk2
Nat8l	Mest	Myl6	Phyhip
Nefh	Micu1	Nacad	Plppr2
Nefm	Mlec	Nat8l	Pnkd
Nfic	Myl6	Ncor2	Prrc2a
Nosip	Nacad	Nefh	Prrt1
Pacsin1	Nefh	Nefm	Ptms
Palm3	Nefm	Nfic	Rab7
Pgs1	Nisch	Nisch	Rapgef1
Pkm	Nosip	Nosip	Ripor1
Plec	Pcbp4	Palm3	Rusc2
Plekhd1	Pgs1	Pgs1	Sema6a
Plekhh3	Plec	Pkm	Sez6l
Plekhj1	Plekhh3	Plec	Shank1
Ppp4c	Plekhj1	Plekhd1	Shc3
Prune2	Ppp4c	Plekhh3	Slc9a1
Psmb1	Prrc2a	Plekhj1	Smap2
Psmd3	Prune2	Prune2	Srrm4
Pygb	Psmb3	Psmd3	Syn1
Rcc2	Psmd3	Ptprn	Tesk1
Ret	Pygb	Pygb	Thra
Rph3a	Rcc2	Rcc2	Tspan18
Rtf2	Ret	Ret	Ttll11
Rusc1	Scaf1	Rtf2	Ube2l3
Scaf1	Sema6a	Rusc1	Ubqln4
Scn4b	Sh3bp5l	Scaf1	Ulk1
Septin5	Shc1	Scn4b	Usp50
Sh3bp5l	Slc25a25	Sema6a	Wdtc1
Shc1	Snx17	Sez6l	Wiz
Slc25a25	Sppl3	Sh3bp5l	Yjefn3
Spock1	Sprr1a	Slc25a25	Ywhag
Spock2	Ssr2	Spock2	Zfp592
Sprr1a	Susd2	Sppl3
Spryd3	Tbc1d13	Sprr1a
Susd2	Tfe3	Spryd3
Syt2	Tmem259	Susd2
Tbc1d13	Tro	Syt2
Tfe3	Trpc4ap	Tbc1d13
Trpc4ap	Tssc4	Tfe3
Ttbk1	Tubb3	Trpc4ap
Tuba1b	Ube2j2	Ttbk1
Ube2o	Ube2o	Tubb2a
Usp35	Usf1	Ube2o
Usp5	Usp20	Usp35
Vcp	Usp35	Usp5
Vgf	Usp5	Vcp
Wdtc1	Vcp	Vgf
Ywhag	Vgf	Wdtc1
	Wiz	Ywhag
