# Supplementary material for: The NR4A2/VGF pathway fuels inflammation-induced neurodegeneration via promoting neuronal glycolysis
Source: J Clin Invest. 2024 Jun 18;134(16):e177692. doi: 10.1172/JCI177692 (PMC11324305; doi:10.1172/JCI177692)
Supplement: Supporting data values [file jci-134-177692-s026.xlsx]

## Sheet: Fig_1A
Healthy	EAE
32.3625	11.9522
25.7384	12.5
19.1977	8.13008
22.6804	4.08163
24.4604	5.44872

## Sheet: Fig_1C
WT	Grm8-KO
971.208	2255.77
762.672	1133.57
919.116	1519.86

## Sheet: Fig_1D
WT	Grm8-KO
1.2998	1.56859
3.89984	4.51504
4.57365	5.49081
4.92483	5.7944
4.22848	5.68249

## Sheet: Fig_1E
WT	Grm8-KO
7596	8562
6718	10796
8620	10578
8318	10796
	10970

## Sheet: Fig 1F
Vehicle	Glutamate
1.2998	2.27413
3.89984	4.29504
4.57365	5.80096
4.92483	5.31205
4.22848	5.89202

## Sheet: Fig_1G
Vehicle	Glutamate
1.56859	4.9781
4.51504	7.03997
5.49081	4.14192
5.7944	5.88907
5.68249	3.29954

## Sheet: Fig_1H
Vehicle	Glutamate	Glutamate+EDTA	Glutamate+2-APB
1	1.11273	0.623091	1.05033
1	1.28967	1.12371	0.584433
1	1.28833	1.03871	0.942589
1	1.29208	1.1159	0.974935
1	1.19885	0.484787	0.842243
1	1.41565	1.09698	1.19897

## Sheet: Fig_1I
DIV14	DIV14	DIV14	DIV14	DIV21	DIV21	DIV21	DIV21
Control	Control	Nr4a2-OE	Nr4a2-OE	Control	Control	Nr4a2-OE	Nr4a2-OE
Control	AZ12216052	Control	AZ12216052	Control	AZ12216052	Control	AZ12216052
75	27	95	84	404	391	1240	1001
111	90	100	48	501	444	1426	1380
101	222	99	74	301	444	1399	924
101	72	99	173	323	199	1491	1224
20	42	99	72	359	339	1527	990

## Sheet: Fig_1J
Control	Nr4a2-OE	Nr4a2-OE+AZ12216052
0.825387	0.75523	0.853445
0.857869	0.777758	0.901414
0.872513	0.846117	0.947399
0.861572	0.810107	0.882689
0.867842	0.787389	0.868771

## Sheet: Fig_1K
Control	Ip7e
0.897096	0.853541
0.816686	0.846621
0.854434	0.892469
0.885778	0.929102
0.941907	0.935042

[truncated: 61 more sheets: Fig_1L, Fig_2A, Fig_2G, Fig_2H, Fig_2I, Fig_2J, Fig_2K, Fig_3A, Fig_3B, Fig_3C, Fig_3D, Fig_3E, Fig_3F, Fig_3G, Fig_3H, Fig_4A, Fig_4D, Fig_4E, Fig_4F, Fig_4G …]
